# Supplementary material for: Family migration and well-being of Chinese migrant workers’ children
Source: Sci Rep. 2024 Jun 4;14:12862. doi: 10.1038/s41598-024-63589-5 (PMC11150384; doi:10.1038/s41598-024-63589-5)
Supplement: Supplementary file 2 — Supplementary Information 2. [file 41598_2024_63589_MOESM2_ESM.xlsx]

## Sheet: 2020-03-19Sampling_without_15%_
age	male	science	inbound	guardian	resid_urban	living_urban	parents_home	fa_leaving	time_fa_leav	mo_leaving	time_mo_leav	distance_fa	distance_mo	freq_fa	freq_mo	caregiver_now	caregiver_5	caregiver_10	commu_parents	No._children	rank	edu_mo	edu_fa	age_mo	age_fa	married	No._car	room	freq_of_travel	school_perfor	health_statue	smoke	wine_drink	live_dorm	identity	orig_place	SWB1	SWB2	SWB3	SWB4	SWB5	AS1	AS2	AS3	AS4	AS5	AS6	SE1	SE2
15	1	0	1	1	0	1	1	0	-99			0	36	1	1	1	4	1	8	2		3	2	1	1	1	3	4	4	2	3	1	1		6	1	2	1	4	2	2	3	2	4	3	2	2	5	1
15	0	0	1	1	0	0	3	0	1	0	1			2	2	1	1	1	8	2	1	2	1	2	2	1	1	3	2	4	2	0	0		8	1	3	2	3	2	2	3	3	3	3	3	3	2	1
15	1	0	1	1	0	1	4	0	1	0	1	212	212	3	3	1	1	3	4	2	1	3	2	1	2	1	1	3	1	3	3	0	0		7	1	4	4	4	5	4	5	5	4	4	5	4	5	1
15	1	1	0	1	0	1	4	1	2	1	2	212	212	4	4	5	4	1	1	2	1	3	3	1	1	1	2	3	4	3	2	0	0	1	3	3	3	3	3	3	1	4	4	4	4	3	4	3	3
15	0	0	0	1	0	1	4	1	2	1	2	868	868	2	2	1	1	1	6	2	1	4	4	1	2	1		3	3	2	2	0	0	1	3	3	4	3	3	3	4	4	4	4	4	4	4	3	2
15	0	0	0	1	0	1	4	1	3	1	3	900	900	1	1	1	4	1	8	3	2	2	3	2	2	1	1	4	4	2	3	0	0	1	3	3	2	5	5	3	3	3	2	2	5	4	5	5	1
16	1	0	1	1	0	0	3	0	1	0	-99		0	3	3	1		1	8	2		1	1	2	2	1	2	3	1		3	0	0		8	1	2	3	3	2	2	1	3	3	3	3	3	2	2
16	0	0	1	1	0	0	3	0	-99	0	-99	0	0	2	2	1	1	1	8	2	2	1	2	1	2	1	2	4	1	3	3	0	1		8	1	3	4	4	2	4	4	2	4	3	3	3	4	2
16	0	0	1	1	0	0	3	1	1	0	-99	1260	212	2	2	5	1	1	8	3	2	2	2	1	1	1	2	2	3	2	3	0	0		8	1	3	3	3	2	2	3	2	2	3	3	4	3	2
16	0	0	1	1	0	0	4	1	3	1	2	212	212	4	4	1	4	1	8	2	1	2	3	1	2	1	3	3	4	2	3	1	1		7	1	4	2	2	2	2	3	2	4	4	3	4	3	1
16	1	0	1	1	0	0	3	0	-99	1		0		1	1	1	1	1	8	2	2	1	1	3	3	1	2	3	1	4	2	1	1		8	1	2	2	2	2	1	3	3	4	4	4	3	3	1
16	1	0	1	1	1	1	2	1	1	0	-99	128	0	3	1	1	1	1	8	2	2	2	1	2	2	1	1	3	1	4	3	0	0		5	1	1	1	1	1	1	4	1	4	2	4	3	5	1
16	1	0	1	1	1	1	3	0	-99	0	1	0		1	1	1	1	1	8	2	1	2	2	2	2	1	2	4	1	2	2	0	0		8	1	4	4	4	3	2	5	4	4	4	4	3	5	1
16	1	0	1	1	0	1	3	0	-99	0	1	0		1	1	1	1	1	8	2	1	2	1	1	1	1	2	3	1	4	3	0	0		8	1	3	2	2	1	2	3	2	2	3	3	3	4	2
16	0	0	1	1	0	0	3	0	-99	0	-99	0	0	3	3	1	1	1	8	2		1	1	2	2	1	1	3	1		2	0	0		8	1	2	3	3	2	2	3	3	3	3	3	3	2	2
16	1	0	1	1	0	0	3	0	1	0	1	0	0	3	3	5	2	2	6	2	2	1	2	2	2	1	2	1	2	2	2	0	0		8	1	3	3	2	5	5	4	4	4	5	5	5	4	2
16	1	0	1	1	0	1	2	0	-99	0	-99	0	0	4	1	3	1	1	5	2	2	3	2	2	2	1	1	4	1	2	2	1	1		5	1	1	1	1	1	1	4	1	4	2	4	3	5	1
16	0	0	1	1	0	0	2	1	1	0	-99	212	0	4	2	3	1	1	5	3	2	1	1	2	2	1	1	2	1	5	2	0	0		5	1	3	3	4	3	4	4	2	2	3	4	4	3	1
16	0	0	1	1	1	1	3	1	4	0	-99	0	0	3	3	1	3	3	2	2	2	1	2	2	2	1	2	3	2	4	3	0	0		8	1	2	3	4	2	2	3	3	3	3	4	4	5	1
16	0	0	1	1	0	0	1	0	-99	1	2	0	1260	3	3	1	4	1	4	2		1	1	2	2	1	1	4	1	3	3	0	0		6	1	3	2	2	2	2	4	4	2	3	3	4	2	1
16	0	0	1	1	0	0	4	0	-99	0	-99	0	0	3	3	1	1	1	4	2	2	2	2	1	2		2	3	1	3	2	0	1		7	1	3	2	2	2	2	2	3	2	2	4	2	3	2
16	1	0	1	1	1	1	3	1	3	0	-99		0	1	1	1	4	1	8	2		3	3	1	1	1	2	2	2	3	2	0	1		8	1	3	3	3	1	2	4	3	4	3	2	2	4	2
16	0	0	1	1	0	0	4	1	2	1	2	900	900	4	4	5	4	1	8	2	2	2	2	2	3	1	1	4	4	2	3	1	1		7	1	2	5	5	2	1	5	3	5	4	5	5	5	1
16	0	0	1	1	0	0	3	0	-99	0	-99	0	0	1	1	1	2	2	1	2	2	2	1	2	2	1	1	3	1	3	2	1	1		8	1	4	4	2	1	1	4	4	4	4	4	4	5	1
16	1	0	1	1	0	0	3	1	2	1	2			3	3	1	4	1	4	2		2	1	1	2	1	1	3	1	5	3	0	1		8	1	1	1	1	1	1	1	1	1	1	1	1	1	2
16	0	0	1	1	0	0	3	1	2	1	2	212	212	1	2	1	4	4	2	2	1	1	1	2	2	1	2	3	4	3	3	0	0		8	1	2	4	2	2	1	3	2	1	1	2	4	3	1
16	0	0	1	1	0	0	3	0	-99	0	-99	0	0	2	2	1	1	1	8	2	2	2	3	2	3	1	1	3	1	4	2	0	1		8	1	3	4	5	2	4	4	2	4	4	4	5	5	2
16	0	0	1	1	0	0	3	0	-99	0	-99	0	0	1	1	1	1	1	8	2	1	2	2	1	2	1	2	1	1	2	3	0	0		8	1	1	2	2	2	1	2	2	2	2	3	3	2	1
16	0	0	1	1	0	0	3	1	2	1	2	1250	1125	2	1	1	4	4	5	1	1	2	2	1	2	1	2	4	1	4	3	1	1		8	1	2	3	2	4	3	3	4	4	4	3	3	3	2
16	1	0	1	1	0	0	2	1	2	0	1	300		4	4	3	1	1	5	1	1	2	1	1	2	1	1	3	1	2	2	1	1		5	1	3	2	4	4	1	3	3	3	4	3	3	3	1
16	0	0	1	1	0	0	1	0	1	0	1			3	3	1	2	2	5	2	1	2	1	1	2	1	1	3	1	3	2	1	1		6	1	2	2	4	2	2	3	4	4	2	2	3	2	2
16	1	0	1	1	0	0	3	0	-99	0	-99	0	0	3	3	1	1	4	8	2	2	1	3	2	2	1	2	4	1	4	2	1	1		8	1	2	4	4	2	1	4	4		3	3	2	5	1
16	1	0	1	1	0	0	3	0	1	0	1	875	875	3	3	1	4	1	2	2	2	2	2	2	2	1	3	3	2	3	3	0	0		8	1	2	3	3	2	2	4	3	5	1	2	2	5	1
16	1	0	1	1	0	0	4	1	1	1	1			3	3	1	1	1	8	2		2	1	2	2	1	1	3	1	5	2	0	0		7	1	2	2	2	3	2	2	2		4	3	2	3	1
16	1	0	1	1	0	0	3	1	3	1	1			3	3	1	2	3	6	1	1	3	3	2	2	1	3	3	1		1	1	1		8	1	1	1	2	1	2	2	2	2	1	1	1	2	1
16	0	0	1	1	0	0	3	0	-99	0	-99	0	0	1	1	1	4	4	2	1	1	2	2	2	2	1	3	3	2	1	2	0	0		8	1	4	3	4	4	3	4	4	4	4	4	4	3	2
16	1	0	1	1	0	1	1	1	4	0	2			1	1	1	3	3	7	2	1	1	1	2	2	1	2	3	1	5	3	1	1		6	1	1	4	2	1	5	5	5	5	5	5	5	5	1
16	0	0	1	1	0	0	3	0	-99	0	-99	0	0	1	1	1	1	1	5	2	2	1	1	2	2	1	1	3	1	3	2	0	0		8	1	2	2	2	2	2	3	2	2	3	3	3	2	1
16	1	0	1	1	0	0	3	0	1	0	1	126		3	3	1	4	1	8	2	2	2	2	2	3	1	2	3	3	2	3	0	1		8	1	2	4	4	2	1	4	4	5	4	4	5	5	2
16	1	0	1	1	0	0	3	0	1	0	-99		0	3	3	1	4	4	8	3		2	2	2	3	1	1	3	1	4	2	0	1		8	1	4	4	4	3	2	4	4	4	4	4	4	3	1
16	0	0	1	1	0	0	3	0	-99	0	-99	0	0	1	1	1	3	1	2	2		3	3	1	2	1	1	3	2	3	3	0	0		8	1	2	4	4	2	2	2	2	4	4	4	4	3	2
16	0	0	1	1	0	0	4	0	-99	0	-99	0	0	1	2	1	1	1	2	2	1	1	2		1	1	2	2	1	1	3	1	1		7	1	3	4	4	2	2	5	4	4	4	4	4	3	1
16	1	0	1	1	0	0	3	0	-99	0	-99	0	0	3	3	1	1	1	8	2	2	1	2	1	2	1	1	3	1	3	2	0	0		8	1	3	4	3	2	2	5	3	3	4	4	4	4	2
16	0	0	1	1	0	0	3	0	-99	0	-99	0	0	1	2	1	2	2	8	2		3	3	1	2	1	2	4	3	3	2	0	0		8	1	1	2	1	1	1	3	2	1	2	2	2	2	1
16	0	0	1	1	0	0	3									1	1	1	8	2	1	3	2	2	2	1	1	4	1	1	3	1	1		8	1	2	1	1	1	1	5	5	5	3	3	2	2	2
16	1	1	0	1	0	1	4	1	4	1	4	900	900	2	2	1	1	1	8	1	1	3	2	1	1	1	3	4	4	4	3	1	1	1	3	3	5	4	2	5	2	5	4	5	4		5	5	2
16	1	1	0	1	1	1	3	0	-99	0	-99	0	0	2	2	1	1	1	8	2	2	1	2	2	2	1	2	3	4	5	3	0	1	1	4	1	3	3	4	3	1	4	2	4	3	3	2	2	1
16	1	1	0	1	0	1	4	1	4	1	4	868	868	2	2	1	4	1	2	2	1	1	2	1	2	1	2	3	3	2	3	0	1	1	3	2	3	2	4	3	2	2	3	4	4	4	4	2	2
16	1	1	0	1	0	1	4	1	4	1	4	900	900	2	2	1	1	1	5	2	2	3	2	2	2	1	2	3	2	3	3	1	1	1	3	2	1	1	1	1	1	3	4	4	4	4	4	3	3
16	1	1	0	1	0	1	4	1	1	1	2	868	868	2	2	1	1	1	8	2		2	2	2	2	1	2	2	2	4	1	1	1	1	3	3	3	3	1	1	1	3	4	4	3	3	4	5	1
16	1	1	0	1	0	1	3	1	4	1	4			2	2	1	4	4	1	4		2	2	2	2	1	1	3	2	2	2	1	0	1	3	3	2	2	3	2	1	3	3	4	3	3	3	3	2
16	1	1	0	1	0	1	4	1	1	0	-99		0	2	2	1	1	1	8	1	1	2	2	2	2	1	1	3	1	3	2	0	0	1	3	3	3	2	2	2	2	2	2	2	2	2	3	2	2
16	1	1	0	1	0	1	3	0	-99	0	-99	0	0	1	1	1	1	1	8	2	2	2	2	2	2	1	2	4	2	3	3	0	0	1	4	1	3	3	3	3	2	1	2	1	1	1	1	1	2
16	1	1	0	1	1	1	3	0	-99	0	-99	0	0	1	1	1	4	1	5	2	2	1	1	1	1	1	2	3	2	1	3	0	0	1	3	2	3	2	3		3	3		4	4	4	3	1	2
16	1	1	0	1	0	1	4	1	2	1	2	900	900	2	2	1	1	1	5	2	1	3	3	1	1	1	2	4	4	2	2	0	0	1	3	2	3	4	3	2	2	4	4	3	5	5	4	4	3
16	1	1	0	1	0	1	4	1	3	1	3			2	2	1	4	4	2	3		3	3	1	1	1	2	1	2	4	1	0	0	1	3	3	4	3	2	2	2	3	4	4	4	4	4	2	2
16	1	1	0	1	0	1	4	1	2	1	2	790	790	1	1	1	4	1	8	2	2	2	2	2	2	1	2	1	1	3	2	0	0	1	3	3	2	3	1	1	1	1	2	1	1	1	1	1	1
16	1	1	0	1	0	1	4	1	1	1	1	868	868	2	2	1	1	1	4	3	2	3	4	2	2	1	2	3	4	2	2	0	0	1	3	3	1	1	1	1	1	2	2	1	2	1	1	2	2
16	1	1	0	1	0	1	4	1	3	1	3	868	868	2	2	1	4	1	2	2	1	3	3	1	1	1	3	4	4	2	2	0	1	1	3	3	4	4	4	3	2	4	2	3	4		3	3	2
16	0	1	0	1	0	0	2	1	4	1	4			4	4	3	4	4	6	4		1	1	1	1	1	1	2	1	1	3	0	0	1	3	3	4	4	4	3	2	4	4	4	4	4	4	4
16	1	1	0	1	1	1	1	0	4	1	4	950	868	2	1	1	1	1	4	1	1	1	1	2	3	1	1	3	2	2	3	0	0	1	3	3	3	3	3	2	1	3	3	4	4	4	4	3	2
16	1	1	0	1	0	1	3	0	-99			0		2	2	1	3	3		3		2	3	2	2	1	2	3	1	5	2	0	1	1	3	2	3	3	3	3	3	4	4	4	4	4	4	5	1
16	0	0	0	1	0	0	4	1	4	1	4	670	670	3	3	1	4	1	5	4	1	2	2	2	2	1	2	3	1	3	3	0	0	1	3	2	3	3	3	3	3	3	3	3	4	3	3	2	1
16	1	0	0	1	1	1	3	0	-99	0	-99	0	0	2	2	1	1	1	8	1	1	2	2	2	2	1	2	4	3	5	2	0	0	1	4	1	2	3	2	5	1	4	2	4	2	1	1	3	1
16	0	0	0	1	0	1	4	1	4	1	4	868	868	1	1	1	1	1	8	2	1	2	2	1	2	1	2	2	1	2	3	0	0	1	4	1	3	4	4	2	1	4	3	3	4	3	5	2	1
16	0	0	0	1	0	1	4	1	4	1	4	868	868	2	2	1	1	1	8	2		2	2	2	2	1	2	3	2	1	3	0	0	1	3	2	4	4	4	3	4	3	3	4	3	3	3	3	2
16	0	0	0	1	0	1	4	1	1	1	2	868	868	2	2	1	1	1	2	2	2	1	2	1	2	1	2	3	1	2	3	0	1	1	3	3	1	3	2	2	1	4	4	4	4	3	4	3	2
16	1	0	0	1	0	1	4	1	1	1	1	868	868	2	2	1	1	1	3	2	1	4	2	1	2	1	3	4	1	2	3	1	1	1	3	2	2	5	4	2	3	3	3	4	3	3	3	5	1
16	1	0	0	1	1	1	3	0	-99	0	-99	0	0	1	2	1	4	1	5	2	2	1	3	2	2	1	1	3	1	3	1	1	1	1	4	1	2	2	3	2	2	4	4	2	3	2	2	2	1
16	0	0	0	1	0	0	4	1	4	1	4	875	875	4	4	1	1	1	1	3	3	1	2	2	2	1	2	2	1	3	3	0	0	1	4	1	2	3	4	3	2	4	4	4	4	4	4	3	3
16	0	0	0	1	0	1	3	0	-99	0	-99	0	0	2	2	1	1	1	5	2		2	2	1	1	1	2	3	2	3	3	0	0	1	3	3	4	3	4	3	3	3	3	3	4	3	4	3	1
16	0	0	0	1	0	1	3	0	-99	1		0		2	2	1	1	1	3	3	2	2	2	1	2	1	2	2	4	1	2	0	0	1	3	3	4	3	3	2	3	4	3	4	4	4	4	3	2
16	1	0	0	1	1	1	3	0	-99	0	-99	0	0	2	2	1	1	1	8	2	2	2	2	2	2	1	3	3	1	4	2	0	1	1	4	1	4	3	4	4	4	3	4	4	3	5	4	3	4
16	0	0	0	1	0	1	4	1	2	1	2	868	868	2	2	1	1	1	2	3	3	2	2	2	2	1	2	3	2	2	3	0	0	1	3	2	3	2	4	3	3	5	4	4	3	3	3	3	3
16	0	0	1	1	0	0	3	0	-99	0	-99	0	0	2	1	1	1	1	2	1	1	4	3	2	2	1	2	4	3	3	2	1	1		8	1	2	2	2	1	1	3	2	2	1	2	1	3	1
17	1	0	1	1	0	1	3	0	-99	0	-99	0	0	1	1	1	1	1	8	1	1	2	2	2	2	1	2	3	2	5	2	0	0		8	1	3	4	4	2	1	3	2	2	2	2	2	2	1
17	1	0	1	1	0	0	4	0	1	0	1			1	1	1	1	1	2	4	4	2	3	2	2	1	2	3	2	3	2	1	1		7	1	2	4	4	2	2	4	3	4	4	3	4	3	1
17	1	0	1	1	1	1	4	0	1	0	1	875	1125	2	2	4	1	2	2	2	1	3	2	2	3	0	1	3	3	3	2	0	0		7	1	4	3	3	2	2	4	4	4	3	3	3	4	1
17	0	0	1	1	0	0	3	0	-99	0	-99	0	0	1	1	1	2	2	8	2		1	2	2	3	1	1	1	1	4	3	0	0		8	1	3	4	4	3	4	4	4	4	4	4	4	4	1
17	0	0	1	1	0	0	2	0	-99	0	-99	212	0	4	3	1	1	1	7	2	2	1	2	2	2	1	1	3	1	3	3	0	0		5	1	2	2	2	2	2	3	2	2	3	4	4	2	1
17	1	0	1	1	0	0	4	1	4	1	2	875	212	5	3	5	3	3	5	2	2	1	1	2	2	1	2	4	4	2	3	1	1		7	1	4	4	5	3	2	5	5	5	5	5	5	5	5
17	1	0	1	1	0	1	1	0	-99	1	2	0	875	3	4	2	1	2	8	1	1	2	2	2	2	1	2	3	4	2	2	0	1		6	1	3	2	4	2	1	4	2	4	4	3	4	2	2
17	1	0	1	1	0	0	3	0	1	0	1			2	2	1	1	1	8	3	1	2	1	2	2	1	2	3	3	4	2	0	0		8	1	4	4	4	4	4	4	4	4	4	4	4	3	3
17	0	0	1	1	0	0	3							1	1	1	1	1	2	2	2	1	1	2	2	1	2	4	1	2	3	0	0		8	1	1	1	1	2	1	4	4	4	3	4	4	3	5
17	1	1	0	1	0	1	4	1	4	1	4	875	875	2	1	1	1	1	2	3	1	1	2	2	2	1	1	2	1	4	3	1	1	1	3	2	2	3	3	1	2	4	4	4	4	4	4	3	1
17	1	1	0	1	0	1	4	1	4	1	3			2	2	1	1	1	1	2		3	3		2	0	3	2	1	3	2	0	0	1	3	3	3	3	3	3	3	3	3	4	3	4	3	2	3
17	1	1	0	1	0	0	1	0	-99	1	4	0		2	2	1	1	1	8	2	2	3	3	1	2	1	3	3	4	3	2	0	0	1	4	1	3	3	4	2	2	4	3	3	4	4	4	3	2
17	1	1	0	1	0	0	3	1	4	1	4			2	2	1	1	3	5	1	1	2	2	1	1	1	1	3	3	4	2	0	0	1	3	3	3	4	4	4	3	4	4	4	3	4	3	3	2
17	1	0	0	1	0	1	4	1	4	1	3	875	875	2	2	1	1	1	8	2	1	2	3	2	2	1	2	2	2	4	2	0	1	1	3	2	3	4	1	1	3	3	3	3	3	3	3	2	5
17	0	0	0	1	1	1	4	0	-99	0	-99	900	900	1	1	1	1	1	8	2	2	2	3	2	2	1	2	3	2	2	3	0	0	1	3	2	4	5	5	4	4	5	5	5	5	5	5	4	1
17	0	0	0	1	0	1	4	1	4	1	3			2	2	1	4	1	5	4	1	2	2	1	1	1	3	4	4	2	2	0	1	1	3	2	2	3	3	2	1	4	2	2	4		4	3	1
17	1	0	0	1	0	1	4	1	4	1	4			1	1	1	1	1	8	2		3	3	1	2	1	3	3	4	1	3	0	0	1	3	3	4	5	4	2	4	2	1	2	3	2	3	2	2
17	0	0	0	1	0	1	4	1	4	1	4	868	868	3	2	3	1	1	2	3	1	3	4	2	2	1	3	2	2	2	2	0	0	1	3	2	3	3	3	2	3	4	4	3	4	4	4	5	1
17	0	0	0	1	0	1	4	1	4	1	4	868	868	2	2	1	1	1	6	2	2	2	3	2	2	1	2	3	2	1	2	0	0	1	4	1	2	2	2	1	2	2	2	2	3	3	2	3	1
18	1	1	0	1	0	1	4	1	4	1	4	868	868	2	2	1	1	1	8	3	3	2	2	2	2	1	3	3	4	4	3	0	0	1	3	3	3	4	3	2	2	3	2	3	2	5	3	2	2
18	1	1	0	1	0	1	4	1	1	1	2	274	274	4	4	5	4	2	8	3	1	3	3	1	2	1	2	4	1	2	3	0	0	1	3	3	5	5	5	4	5	5	5	4	5	4	4	5	1
17	1	0	0	1	0	0	3	0	-99	0	-99	800	800	1	1	1	1	1	1	1	1	3	3			1	3	4	4	5	3	0	0		4	1	3	3	3	3	3	3	3	3	3	3	3	3	3
17	1	0	0	1	0	1	4	1	4	1	4			1	1	1	1	1	7	3	1	2	3			1	2	3	3	3	3	0	0		3	2	4	4	4	3	1	4	4	4	4	4	4	4	1
18	0	0	0	1	0	1	3	0	-99	0	-99	0	0	4	4	1	1	1	8	2	2	2	2			1	1	3	1	3	3	0	0		3	3	2	2	3	3	3	4	3	3	3	2	2	3	2
17	1	0	0	1	1	1	4	1	4	1	4	0	0	2	2	1	4	1	5	2	2	2	4			1	2	2	2	3	2	0	0		4	1	2	3	3	2	1	2	3	2	3	2	2	2	3
18	0	0	0	1	0	1	3	0	-99	0	-99	0	0	5	4	1	4	1	8	2	1	3	3			1	2	4	3	2	2	0	0		3	3	2	2	2	2	1	3	2	2	4	3	4	3	1
16	1	0	0	1	1	1	3	0	-99	0	-99	0	0	1	1	1	1	1	8	1	1	3	1	3	3	1	1	3	3	3	3	0	0	0	4	1	3	4	4	3	4	4	3	4	4	4	4	4	2
15	1	0	0	1	0	1	4	0	-99	0	-99	0	0	2	2	1	1	1	2	2		2	3	1	2	1	3	2	2	4	2	0	1	1	3	2	3	2	2	2	4	4	3	4	5	4	3	3	1
16	0	0	0	1	1	1	3	0	-99	0	-99	0	0	2	2	1	1	1	8	2	1	1	2	2	2	1	2	3	4	1	1	0	0	1	4	1	3	2	3	1	3	4	3	3	3	3	3	3	3
16	0	0	0	1	1	1	3	1	4	1	3	0	0	1	1	1	1	1	8	1	1	3	2	2	2	1	2	4	4	1	3	0	0	0	4	1	4	3	4	3	3	4	4	4	4	4	4	4	3
17	0	0	0	1	0	1	3	0	-99	0	-99	0	0	2	2	1	1	1	8	2	2	2	2	2	2	1	2	4	2	3	2	0	0	1	4	1	3	3	4	2	2	4	3	4	4	3	4	3	1
17	1	0	0	1	1	1	4	0	-99	0	-99	0	0	1	1	1	1	1	8	1	1	3	3	2	2	1	2	3	2	3	3	0	0	0	4	1	4	4	4	4	2	4	4	4	4	4	4	3	2
16	0	0	0	1	1	1	3	0	-99	0	-99	0	0	2	2	1	1	1	5	2	2	2	1	2	2	1	1	2	1	5	2	0	0	1	4	1	1	2	1	1	1	3	2	3	1	2	2	2	2
16	1	0	0	1	1	1	3	0	-99	0	-99	0	0	1	1	1	1	1	5	1	1	3	3	2	2	1	2	3	1	5	2	0	0	0	4	1	2	2	2	2	2	4	1	4	1	5	5	2	2
16	1	0	0	1	1	1	4	0	-99	0	-99	0	0	1	1	1	1	1	8	1	1	3	2	2	2	1	2	3	2	2	3	0	0	0	4	1	2	2	2	2	2	3	2	2	2	2	2	2	1
16	1	0	0	1	1	1	3	1	4	0	-99	54	54	2	2	1	1	1	1	2		3	3	1	3	1	2	2	3		3	0	1	1	3	2	2	3	3	1	1	2	2	2	2	2	2	2	1
17	1	0	0	1	1	1	4	1	4	1	4	54	54	2	2	1	4	4	1	3	2	3	2	1	1	1	2	4	4	1	2	1	1	1	3	3	4	4	4	4	4	4	4	4	4	4	3	3	3
16	1	0	0	1	0	1	4	1	1	1	1			3	1	3	1	1	2	2	2	3	3	1	2	1	2	1	4	1	3	0	0	1	3	2	4	4	5	4	4	4	4	5	4	5	4	4	4
16	1	0	0	1	1	1	4					0		2	2	1	1	1	8	3	2	1	2	2	3	1	3	3	2	5	3	0	0	1	4	1	3	3	3	2	2	4	3	4	4	4	4	3	1
15	1	0	0	1	0	1	4	1	4	1	4	0	0	3	3	1	1	1	2	3	1	1	2	1	2	1	1	3	1	1	3	0	0	1	4	1	2	4	4	3	1	4	4	4	4	4	4	4	2
16	0	0	0	1	0	1	4	1	4	1	4	0	0	1	1	1	1	1	8	2	1	2	2	1	2	1	1	4	2	2	3	0	0	1	3	3	4	5	4	2	4	4	4	4	4	4	4	3	2
16	1	0	0	1	0	1	4	1	1	1	1	0	0	2	2	1	1	1	8	2		2	3	2	2	1	1	3	4	2	2	0	0	1	3	3	3	2	2	2	2	3	3	3	3	3	3	2	2
17	1	0	0	1	1	1	3	0	-99	0	-99	0	0	2	2	1	1	1	5	2		4	4	2	2	1	3	4	2	2	3	0	0	1	4	1	1	1	1	1	1	3	1	2	1	1	1	1	5
16	0	0	0	1	1	1	4	1	2	0	-99	0	0	1	1	1	1	1	8	2	1	4	4	1	1	1	2	4	4	1	3	0	0	1	4	1	4	4	4	3	3	4	5	5	4	3	3	4	1
16	0	0	0	1	1	1	4	1	2	1	2	0	0	2	2	1	5	1	2	4	3	2	3	2	2	1	3	4	3	2	2	0	0	1	4	1	2	3	2	2	1	4	3	4	3	3	4	3	2
17	0	0	0	1	1	1	3	0	-99	0	-99	0	0	1	1	1	1	1	5	2		3	3	2	2	1	3	4	3	3	2	0	0	1	4	1	3	3	3	3	3	4	4	4	4	4	4	3	2
17	0	0	0	1	0	1	4	1	4	1	4	75	75	3	3	1	4	4	5	3	2	2	2	2	2	1	1	2	1	2	2	0	0	1	3	3	1	5	1	1	5	1	5	1	1	5	5	1	1
17	1	0	0	1	1	1	4	1	4	1	4			2	2	1	4	4	5	4		1	2	2	2	1	3	2	2	4	2	0	1	1	4	1	2	2	2	2	4	4	3	3	4	2	2	2	2
16	1	0	0	1	0	1	4	0	-99	0	-99	0	0	1	1	1	1	1	8	2	2	2	3	2	2	1	2	3	4	3	2	1	0	0	4	1	3	4	3	2	1	4	3	3	4	3	3	3	3
16	1	0	0	1	0	1	4							2	2	1	4	4	3	2	1	3	3	1	1	1	2	4	2	4	3	0	1	1	3	3	3	4	3	2	1	4	3	4	4	4	4	4	4
16	1	0	0	1	0	1	3	0	-99	0	-99	0	0	2	2	1	1	1	8	2	1	2	2	1	1	1	2	4	4	5	2	0	1	1	4	1	5	5	5	5	5	5	5	5	5	5	5	5	5
16	1	0	0	1	1	1	4	0	-99	0	-99	0	0	2	2	1	4	1	8	1	1	1	2	2	2	1	2	3	4	1	3	0	0	1	4	1	2	2	2	2	2	4	3	4	2	3	2	3	3
17	1	0	0	1	1	1	3	0	-99	0	-99	0	0	2	2	1	1	1	6	1	1	2	3	2	2	1	2	4	2	3	3	0	0	1	4	1	4	4	4	3	2	4	4	4	3	3	3	3	2
15	1	0	0	1	1	1	3	0	-99	0	-99	0	0	2	2	1	4	1	8	1	1	2	3	1	2	1	3	3	4	2	2	0	1	1	4	1	3	3	3	2	3	4	4	3	4	4	3	3	2
16	1	0	0	1	0	1	4	0	-99	0	-99	0	0	1	1	1	1	1	8	2		3	3	2	2	1	2	3	2	3	2	0	0	0			4	4	3	2	3	3	3	4	4	3	3	3	1
16	0	0	0	1	1	1	3	0	-99	0	-99	0	0	1	1	1	1	1	5	2	2	3	3	2	2	1	2	3	2	5	3	0	0	0	4	1	1	2	4	2	2	1	1	1	1	1	1	1	2
16	0	0	0	1	1	1	4	0	-99	0	-99	0	0	1	1	1	1	1	5	2	1	4	4	1	1	1	3	4	3	1	3	0	0	0	4	1	4	4	3	2	1	2	2	4	3	1	1	2	3
17	1	0	0	1	0	0	3	0	-99	0	-99	0	0	1	1	1	1	1	5	2	2	3	3	2	2	1	2	4	2	4	2	0	0	0	4	1	4	4	5	5	5	5	5	5	5	5	4	5	5
16	1	0	0	1	0	1	3	0	-99	0	-99	0	0	1	1	1	1	1	7	2	2	1	3	2	2	1	3	3	4	4	3	0	0	0	4	1	4	4	4	5	4	4	5	5	5	4	4	3	1
17	0	0	0	1	0	1	4	1	2	1	1			1	1	5	1	1	3	4		1	1	2	2	1	1	3	1	3	2	0	0	1	3	2	5	5	5	5	5	5	5	5	5	5	5	5	5
16	0	0	0	1	0	0	4	1	4	1	4	0	0	1	1	1	1	1	2	2		2	1	3	3	1	2	3	1	3	3	0	1	1	3	3	4	4	4	2	2	3	3	3	3	3	4	2	2
17	0	0	0	1	1	1	3	1	4	1	4	0	0	2	2	1	1	1	8	4		1	3	2	2	1	2	2	2	2	2	0	0	1	4	1	3	3	3	3	2	4	3	4	4	4	4	3	1
18	0	0	0	1	0	1	4	1	3	1	3			2	2	1	4	4	1	4	3	1	3	1	2	1	2	2	2		3	0	0	1	3	3	3	2	2	1	1	3	2	2	4	4	2	3	3
16	0	0	0	1	1	1	3	0	-99	0	-99	54	54	3	3	1	4	1	8	3	2	3	3	2	2	1	3	4	4	1	2	1	1	1	4	1	3	3	3	3	3	3	3	3	3	3	3	2	1
17	1	0	0	1	0	1	4	0	-99	0	-99	0	0	2	2	1	1	1	5	3		3	2	2	2	1	1	2	1	4	2	0	0	1	3	2	3	3	3	2	3	3	3	3	3	3	3	4	2
16	1	0	0	1	0	1	4	0	-99	0	-99	54	54	2	2	1		4	5	3	3	1	2	1	2	1	2	3	2	4	2	0	1	1	3	2	2	2	3	1	1	3	3	2	3	3	3	2	2
18	1	0	0	1	0	1	4	1	4	1	4	0	0	2	2	1	1	1	8	2	1	2	2	2	2	1	3	2	2	2	3	1	1	1	3	3	2	3	3	3	3	4	4	4	5	4	4	4	1
16	1	0	0	1	0	0	2	0	-99	0	-99	620	0	2	2	1	4	1	2	2	1	3	2	1	2	1	3	4	1	3	3	0	0	1	4	1	3	3	3	4	3	4	3	3	3	3	3	2	5
16	1	0	0	1	0	1	3		1		1			2	2	5	4	1	8	3		2	1	2	2	1	1	3	1	2	2	0	0	1	3	3	3	3	2	2	2	4	3	3	4	3	4	3	1
18	0	0	0	1	0	0	3	1	1	1	1	1400	1400	3	5	1	1	1	8	3		1	1	2	2	1	1	3	2	2	3	0	0	1	3	3	3	3	2	2	5	3	3	3	3	3	4	3	3
17	1	0	1	1	0	0	4	1	1	1	2			5	5	5	1	1	5	3	1	1	1	2	2	1	1	3	1	5	2	0	0	1		3	1	2	3	2	2	1	2	2	3	2	2	1	5
17	0	0	0	1	0	0	3	0	1	0	1	1400	1400	4	4	1	1	1	8	3		1	1	2	2	1	1	3	1	2	2	0	0	1	3	3	3	2	2	2	2	4	2	4	4	4	4	2	2
16	1	0	0	1	0	1	4	0	1	0	1			2	2	1	4	1	3	1	1	1	3	2	2	1	2				2	1	0	1	3	3	4	4	4	2	3	4	4	4	4	4	4	4	4
17	0	0	0	1	0	0	3	0	-99	0	-99	1400	1400	4	4	1	1	4	8	3	1	1	1	2	2	1	1	3	2	2	2	0	0	0	3	3	4	3	3	3	3	3	3	3	4	3	3	3	1
17	1	0	1	1	1	0	1	0	-99	1	2	0		4	5	5	4	1	1	4	1	1	1	1	1	1	1	2	1	5	3	0	0	1		3	5	5	5	3	3	5	5	5	5		1	5	1
16	1	0	0	1	0	1	2	1	2	0	-99		0	5	5	1	4	4	8	2		1	1	1	1	1	1	3	1	4	2	0	0	1	3	3	3	2	3	2	3	3	3	3	4	4	3	2	3
18	1	0	1	1	0	0	4	1	1	1	1			5	5	5	1	1	5	4		2	2	3	3	1	1	4	1	5	2	1	1	1		3	3	2	3	2	1	2	2	2	2	2	3	2	1
18	1	0	1	1	0	0	3	0	-99	0	-99	0	0	2	2	1	1	1	8	3		1	1	2	3	1	1	3	1		3	0	0	1		3	4	4	4	2	2	4	4	4	4	4	4	3	3
17	0	0	0	1	0	1	3		1		1			4	4	5	4	1	5	2		1	2	1	1	1	1	3	1	3	2	0	0	1	3	3	3	3	2	2	2	3	3	3	3	3	3	2	1
18	0	0	0	1	0	1	2	1	1	0	-99	1240	0	4	4	5	4	4	5	4	1	1	2	1	2	1	1	2	1	3	3	0	1	1	3	3	2	3	3	2	2	4	4	4	4	4	4	3	4
16	0	0	1	1	0	0	3	0	-99	0	-99	0	0	4	4	5	1	1	8	2	2	1	1	2	3	1	1	2	1	2	3	0	0	1		3	3	3	3	3	3	4	4	4	4	4	4	4	1
17	0	0	1	1	0	0	1	0	-99	1	2	0	0	4	4	1	4	1	8	2	1	2	2	1	1	1	2	3	1	2	3	0	0	1		3	3	3	3	3	3	4	4	4	4	4	4	4	1
19	0	0	1	1	0	0	2	1	1	1	1			1	1	1	1	1	5	3	3	1	1	2	2	1	1	2	2	3	2	0	0	1		3	1	1	1	3	2	4	3	3	4	3	3	3	1
16	0	0	0	1	0	0	3	0	-99	0	-99	1400	1400	4	4	1	1	1	8	3		1	2	1	2	1	1	3	2	2	2	0	0	1	3	3	2	3	4	1	2	3	2	4	4	3	2	3	1
18	1	0	1	1	0	0	4	1	2	1				5	1	1	4	4	5	3		1	1	2	3	1	1	2	1	2	1	0	0	1		3	1	3	3	2	3	1	2	3	4	3	2	1	1
16	1	0	1	1	0	0	3	1	1	1	1			4	4	1	4	1	8	3		1	1	1	1	1	1	3	1	5	2	0	0	1		3	1	3	3	2	4	2	2	2	3	4	2	2	3
16	1	0	0	1	1	1	4	0	-99	0	-99	0	0	1	1	1	1	1	8	1	1	3	3	3	3	1	2	3	4	4	3	0	0	0	3	3	3	4	4	2	4	3	4	4	4	3	3	2	3
16	0	0	0	1	1	1	3	0	-99	0	-99	0	0	1	1	1	1	1	2	2	1	2	1	2	2	1	1	3	3	3	3	0	0	1	4	1	2	2		2	1	4	3	3	3	3	3	2	3
16	0	0	0	1	0	1	4			0	-99		0	2	2	1	4	1	5	3	3	3	3	2	2	0	3	2	2	2	3	0	0	1	3	3	3	4	4	3	3	3	3	4	5	3	3	2	2
17	0	0	0	1	1	1	3	1	1	1	2			1	1	1	4	4	1	3		2	4	1	1	1	2	2	2		2	1	1	0	4	1	4	3	2	2	5	4	1	3	4	4	5	1	2
15	0	0	0	1	0	1	3	0	-99	0	-99	0	0	2	2	1	4	1	2	2	2	3	2	2	2	1	3	2	4	3	2	0	1	1	4	1	3	4	3	2	1	4	4	4	4	3	2	2	3
16	0	0	1	1	0	0	3	0	-99	0	-99	0	0	1	1	1	1	1	2	3	2	3	3	2	2	1	2	2	4	2	2	0	1	1	8	1	3	3	2	2	2	2	3	2	2	2	2	2	2
17	0	0	0	1	0	1	4	1	4	1	4	0	0	2	2	1	4	4	2	3	1	1	2	2	2	1	2	1	4	3	2	0	0	1	3	2	3	3	2	4	3	3	3	4	4	3	3	2	1
17	0	0	1	1	0	0	3	0	-99	0	-99	0	0	3	3	1	1	1	8	2	2	2	2	2	1	1	3	4	4	3	3	0	0	1	8	1	3	4	3	1	1	2	3	3	3	3	3	2	1
17	0	0	0	1	0	1	4	1	4	1	4	0	0	2	2	1	1	1	8	2		2	3	1	2	1	2	3	2	3	3	0	0	1	3	2	3	4	4	3	2	2	3	4	4	3	4	2	3
17	1	0	1	1	0	0	3	1		1	4	0	0	1	1									2	2	1	3	3	4	5	3	0	0	1	8	1	5	5	5	5	5	5	5	5	5	5	5	3	1
17	1	1	0	1	0	1	3	0	-99	0	-99	1400	1400	2	1	1	1	1	8	2		1	2	2	2	1	1	3	2	3	3	0	0	1	3	3	4	2		2	3	3	2	2	4	3	5	2	3
17	1	1	0	1	0	0	3	1	1	1	1			4	4	1	1	5	8	3		1	1	1	2	1	1	3	1	4	3	1	1	1	3	3	4	5	4	3	1	1	3	2	4	3	3	3	1
17	0	1	0	1	0	1	4	1	4	1	4	54	54	2	2	1	4	4	2	2	1	2	2	2	2	1	1	2	1	2	2	0	0	1	3	3	2	3	2	2	1	3	2	3	3	2	2	2	1
17	1	1	0	1	0	1	4	1	1	1	1			1	1	1	4	4	5	3		3	2	1	1	0	2	3	3	3	3	0	1	1	4	1	3	3	3	3	1	4	4	3	4	3	4	3	1
16	0	1	0	1	0	0	3	0	-99	0	-99	0	0	1	1	1	1	1	8	3	1	2	1	2	2	1	2	3	1	2	3	0	0	1	3	3	2	3	3	2	5	4	3	4	4	5	3	3	1
16	1	1	0	1	0	1	4	1	1	1	1	74	74	3	3	1	4	1	2	3	1	2	3	1	2	1	1	3	1	2	3	1	1	1	3	3	3	4	3	1	1	5	4	4	3	5	4	5	2
16	0	0	1	1	0	1	4	1	2	1	2	54	54	2	2	1	4	4	8	2	2	1	3	1	2	1	2	4	1	3	3	0	0	1		3	5	5	5	5	5	4	4	4	4	4	4	4	1
17	0	0	0	1	1	1	3	0	-99	0	-99	0	0	1	5	2	1	1	8	2	2	2	2	3	3	1	1	3	2	5	2	0	0	1	3	2	3	3	3	4	2	4	3	3	3	3	3	3	1
16	0	0	1	1	0	0	3	0	-99	0	-99	54	54	1	1	1	1	1	5	2	1	1	2	2	2	1	1	3	1	3	3	1	1	1	8	1	2	2	4	2	2	2	3	3	2	3	3	2	2
17	0	0	1	1	0	0	3	0	-99	0	-99	0	0	1	1	1	1	1	5	3	1	3	3	2	2	1	2	3	2	1	2	0	0	0	8	1	3	3	4	4	3	4	4	4	4	4	4	3	1
16	0	0	1	1	0	0	3	0	-99	0	-99	0	0	1	1	1	1	1	8	2	1	2	1	2	2	1	2	2	4	1	3	0	0	0	8	1	4	5	5	4	4	4	5	4	4	4	5	4	1
15	0	0	0	1	0	1	4	1	4	1	4	0	0	2	2	1	5	1	5	2		2	2	1	2	1	3	4	2	3	3	0	0	1	3	3	4	4	4	3	3	5	5	5	5	5	4	5	3
16	0	0	0	1	0	1	4	1	4	1	4	0	0	2	2	1	1	1	2	3	1	3	2	2	2	1	2	3	4	1	2	0	0	1	3	3	3	3	3	3	3	4	4	5	4	4	4	3	3
16	0	0	0	1	0	1	4	1	4	1	4	0	0	2	2	1	1	1	8	3	1	2	2	2	3	1	1	2	1	4	3	1	1	1	3	3	3	3	3	3	3	3	3	3	3	3	3	2	1
16	0	0	0	1	0	1	4	1	4	1	4	74	74	1	1	1	4	1	4	3	1	2	2	2	2	1	2	3	1	1	3	0	0	1	3	2	2	2	2	2	1	3	2	2	2	1	1	2	3
16	0	0	0	1	0	1	4	1	2	1	2	0	0	2	2	1	1	1	8	3		3	3	2	2	1	2	3	3	2	3	0	0	1	3	3	4	4	5	3	3	4	4	4	4	4	4	3	2
17	0	0	0	1	1	0	4	0	-99	0	-99	0	0	1	1	1	1	1	8	1	1	3	3	2	2	1	1	3	4	1	3	0	0	1	4	1	3	3	3	3	1	3	2	4	5	4	5	5	1
16	0	0	1	1	0	0	4	1	4	1	4			1	1	1	4	4	8	3		3	2	1	1	1	2	2	2	2	3	0	0	0		3	3	5		1	1							3	1
16	0	0	0	1	0	0	4	1	4	1	4	0	0	1	1	1	4	4	8	3	2	2	2	2	2	1	1	3	1	2	3	0	0	0	3	2		5	5	1	1							3	1
17	0	0	0	1	0	1	4	1	2	1	2	0	0	2	2	1	4	1	8	2		3	4	1	1	1	2	2	3	3	2	0	0	1	3	3	4	5	5	5	2	5	5	5	5	5	5	5	2
16	0	0	0	1	0	1	4	1	4	1	4	0	0	2	2	1		1	8	2	2	1	3	2	2	1	3	4	4	1	3	0	0	1	3	3	2	3	4	2	2	4	4	4	4	4	4	3	2
16	1	0	0	1	0	1	3	0	-99	0	-99	0	0	2	2	1	1	1	8	2		1	2	2	2	1	2	4	4	2	3	0	0	1	4	1	4	4	4	4	4	4	4	4	4	4	4	4	4
16	1	0	0	1	1	1	3	0	-99	0	-99	0	0	2	2	1	1	1	2	1	1	3	3	2	2	1	2	4	3	2	2	0	0	1	4	1	2	2	4	2	2	4	2	4	2	1	2	3	1
18	1	1	0	1	0	0	3	0	-99	0	-99	0	0	4	4	1	1	1	8	2	2	1	2	2	2	1	2	4	1	2	3	0	0	1	3	3	3	3	3	1	1	3	3	3	3	3	3	3	1
16	1	1	0	1	0	0	3	0	-99	0	-99	0	0	1	1	1	1	1	5	2	2	2	2	2	2	1	2	3	2	5	3	0	0	1	4	1	3	2	2	2	2	1	3	3	3	2	1	1	1
16	1	1	0	1	0	0	3	0	1	0	1			1	1	1	1	1	8	1	1	3	3	3	3	1	2	4	4	5	3	0	0	0	4	1	4	4	4	4	4	2	2	3	3	3	3	2	2
16	1	1	0	1	0	0	3	0	-99	0	-99	0	0	1	1	1	1	1	8	2	1	3	4	1	1	1	2	4	4	1	3	0	0	0	4	1	4	4	2	1	4	4	4	4	4	3	4	3	2
16	1	1	0	1	0	1	3	1	4	1	4	54	54	1	1	1	1	1	8	2		2	3	2	2	1	1	2	2	2	3	0	0	0	3	2	3	3	3	3	2	1	3	3	3	1	1	1	1
17	1	1	0	1	0	1	4	1	4	1	4	0	0	1	1	1	4	4	8	2	1	2	1	1	1	1	3	4	3	2	3	0	0	0	3	3	4	3	3	2	1	3	3	3	4	3	4	3	2
17	1	1	0	1	1	0	4	0	1	1	1			2	2	1	1	1	8	1	1	2	2	2	2	1	2	4	4		3	0	0	1	4	1	4	3	3	3	2	3	4	3	4	3	4	3	2
16	1	1	0	1	0	1	4	1	4	1	4	0	0	2	2	1	1	1	8	2	2	3	3	2	2	1	2	4	1		3	0	0	1	3	2	2	3	2	1	1	3	2	2	3	2	2	3	3
16	1	1	0	1	0	0	3	1	2	1	2			1	1	1	4	1	5	1	1	3	3	2	3	1	2	4	2	5	3	0	1	0	4	1	1	3	2	2	1	1	3	3	2	2	2	2	3
17	1	1	0	1	0	0	3	0	-99	0	-99	0	0	1	1	1	1	1	5	1	1	3	3	2	2	1	2	4	1	3	2	0	0	0	4	1	2	2	2	2	2	3	3	3	3	3	3	2	2
17	1	1	0	1	0	0	4	0	-99	0	-99	0	0	1	1	1	1	1	2	3	3	1	1	3	3	1	1	2	1	3	2	0	0	0	3	2	3	3	3	2	1	2	2	2	4	2	2	2	2
17	1	1	0	1	0	0	3	0	-99	0	-99	0	0	1	1	1	4	1	8	2	2	3	3	1	1	1	2	2	3	3	3	0	0	0	4	1	5	4	4	4	5	4	4	4	4	5	5	3	2
16	1	1	0	1	1	1	3	0	-99	0	-99	0	0	1	1	1	1	1	8	2	1	1	3	2	2	1	2	2	4	3	3	0	0	0	4	1	4	3	4	2	1	3	2	5	5	2	4	2	2
16	1	1	0	1	0	1	4	0	-99	0	-99	0	0	2	2	1	1	1	8	2		4	4	1	1	1	3	4	4	1	3	0	0	1	4	1	2	3	3	3	3	1	2	2	2	2	2	2	2
17	1	1	0	1	0	1	4	1	4	1	4	54	54	4	4	5	1	1	8	3	3	1	3	2	2	1	2	3	1	3	3	0	0	1	3	3	3	4	3	2	5	3	3	4	2	3	3	2	2
17	1	1	0	1	0	0	3	0	-99	0	-99	0	0	2	2	1	1	1	8	3		2	2	2	2	1	1	2	1	3	3	0	0	1	4	1	3	4	3	3	2	3	3	3	4	4	4	3	1
16	1	1	0	1	0	1	4	1	4	1	4	0		1	1	1	4	4	2	3	2	3	3	2	2	1	2	3	3	3	3	0	0	0	3	3	4	3	4	3	3	4	3	4	4	4		3	2
16	1	1	0	1	0	1	4	1	4	1	4	74	74	1	1	1	1	1	8	2		2	3	1	2	1	1	2	2	3	2	0	0	1	3	2	2	2	2	2	2	3	3	3	4	3	3	2	2
17	1	1	0	1	0	1	4	1	3	1	3	0	0	2	2	1	4	1	2	2		3	3	1	1	1	1	3	1	3	3	0	0	1	4	1	3	4	4	3	4	3	4	4	4	4	3	3	2
16	1	1	0	1	0	1	3	1	1	0	-99		0	2	2	1	4	4	8	2		3	3	2	2	1	1	4	4	3	3	0	1	1	3	2	2	3	4	2	1	4	4	4	4	2	3	3	1
16	1	1	0	1	0	0	3							3	3	5	4	1	1	3		1	2	1	1	1	1	2	2	2	1	0	0	1	3	2	3	2	2	1	3	4	4	4	3	3	4	3	1
17	1	1	0	1	0	1	4	0	-99	0	-99	0	0		2	1	4	4	8	2		2	2	2	2	1	2	1	3	3	2	0	0	1	3	3	2	4	4	1	1	3	3		2	4	3	4	1
15	1	1	0	1	0	1	4	1	4	1	4	0	0	1	1	1	4	5	5	2	1	2	2	1	1	1	2	3	1	3	3	0	0	0	3	3	3	3	3	3	2	4	3	3	4	3	4	3	1
18	1	1	0	1	1	1	3	0	-99	0	-99	0	0	1	1	1	1	1	5	1	1	1	1	3	3	1	1	4	1	1	2	0	0	0	4	1	3	3	3	2	2	3	3	3	3	2	2	2	1
17	1	1	0	1	0	0	3	0	-99	0	-99	0	0	1	1	1	1	1	8	2	1	3	4	2	2	1	3	3	3	4	3	0	0	0	4	1	4	4	4	2	3	2	2	4	3	3	3	3	2
17	1	1	0	1	0	1	4	1	4	1	4	0	0	1	1	1	1	1	8	1	1	2	3	2	2	1	1	3	1	1	3	0	0	0	3	2	4	4	4	3	4	4	4	4	4	4	4	4	1
17	1	1	0	1	1	1	4	0	-99	0	-99	0	0	1	1	1	1	1	8	2	2	1	1	1	1	1	2	3	1	5	1	0	0	0	4	1	3	3	3	3	3	4	4	4	4	4	4	5	1
16	1	1	0	1	0	1	3	0	-99	0	-99	0	0	1	1	1	1	1	8	2	1	2	3	1	2	1	2	3	2	5	2	0	0	0	4	1	2	3	3	1	3	3	4	3	3	3	3	5	1
15	1	1	0	1	0	1	4	1	4	1	4	74	74	2	2	1	1	1	8	2	2	2	2	2	2	1	3	2	2	2	3	0	0	1	3	2	3	3	3	2	2	4	4	4	4	4	4	3	2
16	1	1	0	1	0	1	4	1	2	1	2	0	0	3	3	1	4	4	8	2	1	4	4	1	1	1	2	3	1	2	2	1	1	1	3	3	2	2	2	1	1	4	4	3	3	4	3	2	2
16	0	0	0	1	1	1	1	0	-99	1	4	54	54	1	1	1	1	1	8	1	1	2	2	2	2	1	1	3	1	3	2	0	0	0	4	1	2	3	2	2	2	3	2	2	3	2	3	2	2
16	0	0	0	1	1	1	4	1	4	1	4	54	54	1	1	1	1	1	2	2	2	3	3	1	2	1	2	2	4	2	2	0	0	0	4	1	2	3	2	1	2	2	3	3	4	3	4	2	2
16	1	0	0	1	1	1	3	1	4	0	-99	54	54	1	1	1	4	1	5	2		2	1	2	2	1	1	3	1	5	2	0	0	0	4	1	2	3	3	2	1	4	4	4	4	3	3	3	2
16	1	0	0	1	1	1	4	0	-99	0	-99	0	0	1	1	1	1	1	8	1	1	2	2	2	2	1	1	4	3	4	3	0	0	0	4	1	4	4	3	4	3	4	3	3	4	3	4	4	3
17	0	0	0	1	1	1	3	0	-99	0	-99	0	0	1	1	1	4	1	2	2	1	4	4	2	2	1	2	2	2	3	3	0	0	0	3	3	2	2	2	2	1	3	2	2	3	2	3	3	1
16	1	0	0	1	1	1	3	0	-99	0	-99	0	0	1	1	1	1	1	8	1	1	2	3	3	3	1	1	3	4	1	3	0	0	0	4	1	2	4	3	2	3	4	4	4	4	3	3	3	1
16	0	0	0	1	1	1	4	1	4	1	4	54	54	1	1	1	3	1	8	1	1	3	4	2	2	1	2	3	2	4	2	0	0	0	4	1	3	3	3	2	3	3	3	4	3	3	3	2	2
16	0	0	0	1	1	1	4	0	-99	0	-99	54	186	1	1	1	1	1	5	1	1	2	2	2	2	1	1	3	3	3	2	0	0	0	4	1	2	2	2	2	2	3	2	3	4	4	4	3	1
17	0	0	0	1	1	1	4	0	-99	1	4	0		1	1	1	1	1	8	2		2	3	2	3	1	2	2	4	2	3	0	0	0	4	1	3	3	3	2	2	2	3	4	3	2	2	2	2
17	1	0	0	1	1	1	1	0	-99	1	1	0	54	1	2	1	1	1	8	1	1	2	1	2	3	1	1	1	1	2	3	0	0	0	4	1	3	3	3	3	3	3	3	4	3	3	3	2	2
15	0	0	0	1	0	1	4	1	4	1	3		54	1	1	1	3	1	8	3	2	2	3	2	2	1	2	2	2	2	3	0	0	0	4	1	3	3	4	3	2	4	3	2	4	4	4	3	2
16	0	0	0	1	1	1	2	1	4	0	-99		0	1	1	5	1	5	4	2	1	4	2	2	2	1	3	3	4	4	2	0	0	0	3	3	3	3	3	2	1	3	2	2	3	2	2	2	2
16	0	0	0	1	1	1	3	0	-99	0	-99	0	0	3	2	4	4	2	2	1	1	3	3	2	2	0	2	3	3	3	2	0	0	0	4	1	1	2	2	1	1	4	3	4	4	3	4	3	1
17	1	0	0	1	1	1	4	0	-99	0	-99	54	54	1	1	1	1	1	6	1	1	3	2	2	2	1	2	4	2	2	2	0	1	0	4	1	2	3	3	2	2	3	2	3	2	2	3	2	2
16	1	0	0	1	1	1	4	1	2	1	2	54	54	1	2	2	1	1	8	1	1	4	3	2	2	1	1	1	3	4	2	0	0	0	4	1	3	4	5	2	3	3	4	4	4	4	4	3	2
16	0	0	0	1	0	1	4	1	4	1	4			1	1	1	1	1	2	3	1	4	4	1	2	1	3	1	2	3	3	0	0	0	4	1	2	2	2	2	1	3	3	3	3	3	3	2	1
16	0	0	0	1	1	1	3	0	-99	0	-99	0	0	1	1	1	1	1	4	1	1	3	3	2	3	1	1	3	2	2	3	0	0	0	4	1	1	3	5	1	2	4	3	3	4	2	3	3	2
17	0	0	0	1	1	1	4	0	-99	0	-99	54	54	1	1	1	1	1	8	1	1	3	3	2	2	1	1	3	4	3	3	0	0	0	4	1	4	4	4	3	4	4	4	4	4	4	4	3	2
16	0	0	0	1	1	1	3	0	-99	0	-99	0	0	1	1	1	1	1	8	1	1	4	4	2	2	1	2	4	4	3	3	0	0	0	3	3	2	3	3	1	1	2	2	2	2	2	2	2	3
16	0	0	0	1	0	1	4	1	4	1	4			1	1	1	3	3	5	1	1	3	3	1	2	1	1	3	2	4	3	0	0	0	4	1	2	3	2	1	1	3	2	2	3	3	3	2	1
17	1	0	0	1	1	1	3	0	-99	0	-99	0	0	1	1	1	1	1	5	1	1	4	4	2	3	1	3	4	4	3	3	0	1	0	4	1	3	3	3	3	3	3	3	3	3	3	3	3	3
17	0	0	0	1	0	1	4	1	4	1	4	54	54	1	1	1	1	1	8	2	2	2	2	2	2	1	2	2	1	2	2	0	0	0	3	2	3	3	3	3	3	3	4	4	3	3	3	3	3
16	1	0	0	1	1	1	3	0	-99	0	-99	54	54	1	1	1	1	1	8	1	1	3	3	2	3	1	2	4	3	3	3	0	0	0	4	1	2	2	2	3	3	2	3	2	2	3	2	3	3
16	0	0	0	1	0	1	4	1		1		54	54	1	1	1	4	1	4	2	1	2	2	2	2	1	2	3	4	1	3	0	0	0	3	2	2	4	5	5	4	2	1	4	4	4	3	2	2
17	0	0	0	1	1	1	3	0	-99	0	-99	0	0	1	1	1	1	1	8	2		3	3	2	2	1	2	2	1	2	1	0	0	0	3	2	5	5	5	5	5	5	5	5	5	5	5	5	5
17	1	0	0	1	1	1	4	0	-99	0	-99	0	0	1	1	1	1	1	8	1	1	3	3	2	2	1	3	4	4	1	2	0	0	0	4	1	5	5	5	5	5	5	5	5	5	5	5	5	5
17	0	0	0	1	1	1	3	0	-99	0	-99	0	0	1	1	1	4	4	5	3	1	4	4	2	2	1	2	2	2	3	3	0	0	0	3	2	4	4	4	4	3	4	4	4	4	4	4	4	3
16	1	0	0	1	1	1	3	0	-99	0	-99	54	54	1	1	1	1	1	8	1	1	3	3	2	2	1	2	3	3	2	3	0	0	0	4	1	2	3	3	3	3	2	3	3	3	3	3	2	2
16	1	0	0	1	1	1	4	1	4	1	4	54	54	1	1	1	1	1	8	1	1	3	3	1	2	1	1	1	1	1	3	0	0	0	4	1	4	5	5	3	3	5	5	5	5	5	5	5	1
15	1	0	0	1	0	1	4	1	4	1	4			1	1	1	1	1	8	4	4	2	3	2	3	1	1	3	3	4	3	0	0	0	3	2	4	3	4	3	4	4	3	4	4	3	4	3	2
16	0	0	0	1	0	1	4	1	4	1	4	54	54	1	1	1	1	1	8	2	2	3	3	2	2	1	2	3	2	1	3	0	0	0	3	2	2	4	4	3	1	2	4	4	4	4	4	2	2
16	1	0	0	1	1	1	4	1	4	1	4			2	1	1	1	1	8	1	1	4	4	2	2	1	3	3	3	3	2	0	0	0	4	1	3	3	4	3	3	3	3	4	5	3	4	2	2
17	0	0	0	1	0	1	4	1	2	1	2	54	54	1	1	1	1	1	5	2		4	4	2	2	1	1	3	3	3	2	0	0	0	3	2	3	3	3	3	3	4	4	4	4	4	4	3	3
17	0	0	0	1	0	1	4	1	2	1	2	54	54	1	1	1	1	1	5	2	2	4	4	2	2	1	1	3	3	1	3	0	0	0	3	2	3	3	3	3	3	4	4	4	4	4	4	3	3
17	0	0	0	1	1	1	4	1	4	1	4	54	54	1	1	1	1	1	8	1	1	3	3	2	2	1	1	3	3	3	3	0	0	0	4	1	4	5	4	4	4	5	4	5	5	4	5	3	3
16	1	0	0	1	1	1	4	1	4	1	4	54	54	1	1	1	1	1	8	1	1	3	3	2	3	1	3	4	4	5	3	0	0	0	4	1	3	4	3	3	1	4	1	4	3	3	3	2	2
16	0	0	0	1	1	1	4									1	1	1	8	1	1			1	1	0	1	1	1	3	3	0	0	0	4	1	3	3	3	2	2	3	3	3	4	4	4	2	2
16	1	0	0	1	1	1	3	1	2	1	2			1	1	5	1	1	8	2	2	3	3	1	2	1	2	4	2	4	3	0	0	0	3	3	3	4	4	2	2	3	3	2	2		1	5	1
16	0	0	0	1	1	1	4	0	-99	0	-99	0	0	2	2	1	1	4	8	1	1	3	3	2	2	1	1	4	4	3	2	0	0	0	4	1	3	2	2	2	2	3	3	3	3	3	3	3	2
16	0	0	0	1	1	1	4	1	4	1	4			1	1	1	1	1	8	1	1	3	3	3	3	1	1	4	2	2	2	0	1	0	4	1	2	3	3	1	2	3	2	2	3	2	3	2	3
16	0	0	0	1	1	1	4	1	3	1	2			1	1	1	1	1	8	2		2	3	2	2	1	2	2	2	2	3	0	0	0	4	1	4	4	4	3	2	4	4	4	4	4	4	3	1
17	1	0	0	1	1	1	4	1	4	1	4			1	1	1	1	1	1	1	1	3	3	2	2	1	3	1	4	4	2	0	0	0	4	1	4	4	4	2	2	4	3	4	4	4	4	3	2
16	0	0	0	1	1	1	2	1	4	0	-99		0	1	1	1	1	1	5	1	1	4	4	2	2	1	2	3	2	2	1	0	0	0	4	1	4	4	4	3	3	5	4	4	5	4	4	4	1
16	0	0	0	1	1	1	3	0	-99	0	-99	0	0	1	1	1	1	1	8	2		3	2	1	2	1	1	1	2	2	2	0	0	0	4	1	3	4	4	2	1	4	4	4	4	4	4	3	1
16	0	0	0	1	1	1	4	0	-99	0	-99	0	0	1	1	1	1	1	5	2	1	2	3	2	2	1	3	3	4	3	2	0	0	0	4	1	4	4	3	3	2	4	4	4	4	4	3	4	1
17	0	0	0	1	1	1	4	0	-99	0	-99	0	0	1	1	1	1	5	8	2	2	2	2	3	3	1	1	3	2	4	2	0	0	0	4	1	4	4	4	2	2	4	4	4	4	3	4	2	1
17	0	0	0	1	1	1	3	0	-99	0	-99	0	0	4	2	3	4	3	2	2	1	2	3	2	2	0	1	1	2	2	2	0	0	0	4	1	3	4	4	4	2	4	4	4	5	4	5	5	1
16	0	0	0	1	1	1	4	0	-99	0	-99	0	0	1	1	1	1	1	8	1	1	3	3	2	2	1	1	3	2	2	3	0	0	0	4	1	4	5	5	3	1	4	4	4	4	4	4	3	2
16	0	0	0	1	1	1	3	0	-99	0	-99	0	0	1	1	1	1	1	8	1	1	3	3	2	2	1	1	3	4	2	3	0	0	0	4	1	4	4	4	3	4	4	4	5	4	4	4	4	3
16	0	0	0	1	0	1	4	0	-99	0	-99	0	0	1	1	1	4	1	8	3	1	2	2	1	1	1	2	3	4	2	2	0	0	0	4	1	4	3	3	3	2	4	4	4	4	4	4	4	4
16	0	0	0	1	1	1	3	0	-99	0	-99	0	0	1	1	1	1	1	8	3	1	2	2	1	2	1	2	4	4	2	3	0	0	0	4	1	4	5	4	3	4	4	3	4	4	3	4	4	1
16	1	0	0	1	1	1	4	0	-99	0	-99	0	0	1	1	1	4	1	8	1	1	4	3	1	2	1	2	4	4	5	3	0	0	0	4	1	3	4	3	3	4	2	2	2	3	3	3	2	1
16	0	0	0	1	1	1	4	0	-99	1	3	0		1	1	1	1	1	8	2		3	3	2	2	1	1	2	4	2	2	0	0	0	4	1	2	4	3	3	1	4	4	4	4	3	3	3	2
16	0	0	0	1	0	1	4	0	-99	0	-99	0	0	1	1	1	1	1	2	1	1	2	2	2	2	1	1	2	3	2	2	0	0	0	3	2	3	3	3	2	2	3	4	4	3	3	3	3	2
16	0	0	0	1	1	1	3	0	-99	0	-99	0	0	1	1	1	1	1	8	1	1	3	4	2	2	1	2	4	2	3	3	0	0	0	4	1	3	3	3	2	1	4	3	4	5	4	4	3	3
16	0	0	0	1	1	1	4	0	-99	0	-99	0	0	2	2	4	4	4	8	2		4	4	2	2	1	2	4	4	5	1	0	0	0	4	1	4	4	4	4	4	4	4	4	4	4	4	3	3
16	0	0	0	1	1	1	3	0	-99	0	-99	0	0	1	1	1	1	1	8	1	1	4	4	2	3	1	1	3	3	3	3	0	0	0	4	1	4	4	4	4	3	4	3	3	4	4	4	5	3
16	0	0	0	1	1	1	1	0	-99	1	4	54	54	1	1	1	1	1	8	2	2	3	2	2	3	1	2	4	3	3	3	0	0	0	4	1	2	4	5	2	1	5	5	5	5	4	4	4	3
16	0	0	0	1	1	1	3	0	-99	0	-99	0	0	1	1	1	1	1	8	2	2	2	2	3	3	1	1	3	2	3	2	0	0	0	4	1	2	3	3	5	3	3	3	4	3	3	4	3	1
17	0	0	0	1	0	1	4	1	3	1	3	54	54	1	1	1	1	1	7	2		1	1	2	2	1	1	3	1	2	2	0	0	0	3	2	1	3	3	1	1	4	3	2	4	3	4	2	2
16	0	0	0	1	1	1	4	0	-99	1	4	0		1	1	1	1	1	2	2	1	2	3	2	3	1	1	3	1	3	2	0	1	0	4	1	3	2	2	2	1	3	2	2	3	3	3	2	1
16	0	0	0	1	1	1	4	0	-99	0	-99	0	0	1	1	1	1	1	2	1	1	3	3	2	3	1	2	3	2	3	3	0	0	0	4	1	4	4	4	4	4	4	4	4	4	4	4	3	2
16	0	0	0	1	1	1	3	0	-99	0	-99	1500	800	1	1	1	4	1	8	2		3	3	1	2	1	1	2	1	2	3	0	0	0	4	1	1	1	1	1	1	3	2	3	1	5	3	3	2
16	0	0	0	1	0	1	4	1	4	1	4			1	1	1	1	1	3	2		2	2	2	2	1	2	4	1	3	3	0	1	0	3	2	4	3	3	2	2	4	4	3	3	3	3	3	3
16	0	0	0	1	1	1	4							1	1	1	1	1	8	1	1	3	2	3	3	1	1	3	2	2	2	0	0	0	4	1	3	4		3	1	4	4	4	4	4	4	3	3
16	1	0	0	1	1	1	3	1	4	0	-99		0	1	2	1	1	1	8	1	1	2	2	2	2	1	1	1	2	3	2	0	0	0	4	1	1	3	1	1	1	4	3	1	5	4	4	3	1
16	0	0	0	1	0	1	4	1	2	1	2			1	1	1	1	1	1			1	2	2	2	1	1	2	1	3	3	0	1	0	3	2	2	2	2	2	2	3	2	2	2	2	2	2	1
16	1	0	0	1	1	1	3	0	-99	0	-99	0	0	1	1	1	1	1	2	1	1	3	3	1	2	1	1	3	4	2	2	0	0	0	4	1	3	4	4	4	4	3	4	3	4	4	3	3	1
16	0	0	0	1	1	1	4	0	-99	0	-99	0	0	1	1	1	1	1	8	2	1	3	3	2	2	1	2	4	3	2	2	0	0	0	4	1	3	3	3	2	3	4	5	4	5	4	4	4	1
17	0	0	0	1	1	1	4	0	-99	1	3	0		1	1	1	1	1	2	1	1	3	4	1	2	1	1	3	1	2	3	0	0	0	4	1	3	4	5	3	4	4	3	5	5	4	4	4	2
16	0	0	0	1	1	1	3	0	-99	0	-99	0	0	1	1	1	1	1	8	1	1	3	3	2	2	1	2	3	2	4	3	0	0	0	4	1	3	3	4	4	4	5	4	4	5	4	4	4	1
16	0	0	0	1	1	1	3	0	-99	0	-99	0	0	1	1	1	1	1	8	1	1	2	2	2	2	1	2	3	1	1	3	0	0	0	4	1	3	3	4	2	4	4	4	4	3	3	3	4	3
16	0	0	0	1	1	1	3	0	-99	0	-99	0	0	1	1	1	1	1	8	1	1	4	4	2	2	1	1	3	2	3	2	0	0	0	4	1	3	3	4	2	1	3	2	2	5	3	3	3	1
16	1	0	0	1	1	1	4	1	4	1	4			1	1	1	4	4	8	1	1	2	3	2	2	1	1	3	3	3	3	0	1	0	4	1	2	4	4	2	3	4	4	3	5	4	4	4	2
17	0	0	0	1	1	1	3	0	-99	1	4	0		1	4	1	1	1	8	1	1	2	3	2	3	1	1	3	1	2	2	0	0	0	4	1	3	3	3	2	3	4	3	3	3	2	3	2	2
16	0	0	0	1	1	1	4	0	-99	0	-99	0	0	1	1	1	1	1	2	1	1	3	3	2	3	1	1	3	1	2	3	0	0	0	4	1	3	4	4	2	2	4	4	4	4	3	3	2	2
16	1	0	0	1	1	1	4	0	-99	0	-99	0	0	1	1	1	1	1	8	1	1	4	3	2	2	1	2	3	2	4	2	0	0	0	4	1	4	5	3	3	2	3	3	2	4	2	4	3	2
16	0	0	0	1	0	1	4	0	-99	0	-99	0	0	1	1	1	1	1	8	3	2	3	3	2	2	1	1	2	4	4	3	0	0	0	3	2	2	2	3	1	1	3	3	4	3	3	3	2	2
16	1	0	0	1	0	1	4	1	4	1	4			1	1	1	1	1	8	3	2	1	2	2	2	1	2	3	1	2	3	0	0	0	3	2	4	4	3	2	3	3	3	3	2	2	3	2	4
16	0	0	0	1	1	1	3	0	-99	0	-99	0	0	2	2	1	1	1	8	1	1	3	2	2	3	1	1	3	3	3	2	0	0	0	4	1	2	3	2	1	1	4	2	3	2	2	3	3	2
16	1	0	0	1	1	1	4	0	-99	1	4	0	0	1	1	1	1	1	8	2	2	2	2	2	2	1	2	3	4	3	2	0	1	0	4	1	3	3	4	2	2	3	4	4	4	4	3	2	1
16	0	0	0	1	1	1	4	1	4	1	4	430	430	3	2	1	1	1	8	2	2	1	2	2	2	1	2	4	3	3	3	0	1	0	3	2	3	4	2	1	1	3	2	2	4	5	5	3	2
16	1	0	0	1	1	1	3	0	-99	0	-99	0	0	1	1	1	1	1	8	1	1	2	2	2	2	1	2	2	2	2	3	0	0	1	4	1	3	4	3	3	2	4	3	3	4	4	4	4	1
17	1	0	0	1	1	1	4	1	4	1	4	0	0	1	1	1	4	4	5	2	2	3	2	2	3	1	1	3	1	3	1	0	0	0	4	1	1	1	1	1	1	3	3	3	3	3	4	2	5
16	0	0	0	1	1	1	4	0	-99	0	-99	0	0	1	1	1	1	1	8	1	1	3	3	2	3	1	1	3	3	2	3	1	0	0	4	1	2	3	3	2	3	3	4	4	4	3	3	3	2
16	1	0	0	1	1	1	1	0	-99	0	-99	0	0	1	1	1	1	1	2	1	1	2	2	2	2	1	1	4	3	3	3	0	0	0	4	1	3	4	4	2	2	3	4	4	3	2	3	3	3
17	0	0	0	1	1	1	3	0	-99	0	-99	0	0	1	1	1	1	1	8	1	1	3	3	2	2	1	1	3	3	2	3	0	0	0	4	1	3	4	4	3	1	4	4	4	4	3	3	4	3
16	0	0	0	1	1	1	3	0	-99	0	-99	0	0	1	1	1	1	1	8	1	1	2	3	2	3	1	1	3	3	1	3	0	0	0	4	1	4	4	4	3	3	4	3	4	4	3	4	4	3
16	1	0	0	1	1	1	3	0	-99	0	-99	0	0	1	1	1	1	1	2	1	1	4	3	1	2	1	2	3	4	1	2	0	0	1	4	1	3	5	5	4	1	4	4	2	4	3	3	3	1
16	0	0	0	1	1	1	3	0	-99	0	-99	0	0	1	1	1	1	1	2	1	1	3	3	2	2	1	3	3	2	1	3	0	0	0	4	1	4	5	5	2	3	4	5	5	5	5	5	5	2
16	1	0	0	1	1	1	1	0	-99	1	4	0		1	1	1	1	1	2	2	2	2	3	2	3	1	1	3	3	5	2	0	1	0	4	1	1	3	3	1	1	3	1	2	4	3	2	2	1
16	0	0	0	1	0	1	4	1	4	1	4			1	1	1	1	1	5	2	1	3	3	2	2	1	2	2	4	1	3	0	0	0	4	1	3	5	5	3	3	1	1	1	1	1	1	2	2
16	0	0	0	1	1	1	4					0	0	1	1	1	1	1	8	1	1	3	2	1	2	1	2	4	4	3	3	0	0	0	4	1	3	4	3	2	4	3	3	3	3	3	3	3	1
17	0	0	0	1	0	1	4	1	4	1	4	0	0	1	1	1	1	1	2	1	1	2	2	1	1	1	1	4	3		2	0	0	0	3	2	2	2	3	1	1	2	2	3	2	2	2	2	2
16	0	0	0	1	1	1	4	0	-99	0	-99	0	0	1	1	1	1	1	8	3		3	4	2	2	1	3	3	3	3	3	0	0	0	4	1	4	3	4	4	3	4	4	3	3	4	3	4	4
17	1	0	0	1	1	1	3	0	-99	0	-99	0	0	1	1	1	1	1	8	1	1	3	4	1	2	1	1	4	3	3	2	0	1	0	4	1	2	4	4	2	2	4	4	4	4	4	4	3	3
16	0	0	0	1	0	1	4	1	3	1	3			1	1	1	1	1	8	2	2	1	1	2	2	1	1	3	4	4	3	0	0	0	4	1	2	2	2	2	2	2	2	2	2	2	2	3	2
16	0	0	0	1	1	1	3	0	-99	0	-99	0	0	1	1	1	1	1	8	1	1	3	3	2	2	1	2	3	4	3	3	0	0	0	4	1	3	4	4	2	2	4	4	4	5	4	5	5	1
16	1	0	0	1	1	1	4	0	-99	0	-99	0	0	1	1	1	1	1	8	1	1	3	3	2	2	1	1	3	3	3	2	0	0	0	4	1	3	3	3	1	3	2	2	2	3	2	3	2	1
16	0	0	0	1	1	1	4	0	-99	0	-99	0	0	1	1	1	1	1	8	1	1	3	3	1	2	1	2	4	4	3	2	0	0	0	4	1	1	1	1	1	3	4	3	2	1	1	3	5	1
16	0	0	0	1	1	1	4	0	-99	0	-99	0	0	1	1	1	1	1	8	1	1	2	3	2	3	1	2	3	2	3	2	0	0	0	4	1	3	3	2	1	2	3	3	4	3	3	3	3	1
16	1	0	0	1	1	1	4	1	1	1	1			1	1		1	1	8	1	1	3	3	2	2	1	2	3	4	3	3	0	0	0	4	1	3	4	4	3	3	3	4	4	4	4	4	3	3
16	1	0	0	1	1	1	4	0	-99	0	-99	0	0	1	2	1	1	1	8	1	1	2	3	2	3	1	1	3	3	3	3	0	0	0	4	1	2	4	3	2	2	4	4	4	4	3	4	3	1
16	0	0	0	1	1	1	3	1	4	0	-99		0	1	1	1	1	1	8	1	1	3	3	1	2	1	2	4	2	3	3	0	0	0	4	1	4	4	3	2	2	4	3	3	3	3	3	3	3
16	1	0	0	1	1	1	3	0	-99	0	-99	0	0	1	1	1	1	1	2	2	2	4	4	2	2	1	2	2	2	3	2	0	1	0	4	1	3	3	3	2	2	4	4	4	4	4	4	3	3
17	0	0	0	1	1	1	4	0	-99	0	-99	0	0	1	1	1	1	1	8	1	1	3	3	2	2	1	1	3	4	3	3	0	0	0	4	1	4	4	4	3	4	4	4	3	4	4	3	3	2
16	0	0	0	1	1	1	4	0	-99	0	-99	0	0	1	1	1	1		4	1	1	1	3	2	2	1	2	3	2	3	2	0	0	0	4	1	2	3	2	2	4	3	2	1	3	4	4	3	2
16	0	0	0	1	0	1	4	1	4	1	4	0	0	1	1	1	1	1	7	1	1	2	2	2	2	1	2	3	2	2	2	0	0	0	4	1	3	4	3	2	2	3	2	2	4	2	3	3	3
16	0	0	0	1	1	1	4	1	4	1	4	0	0	1	1	1	1	1	2	1	1	2	3	2	3	1	1	3	2	2	3	0	0	0	4	1	2	3	3	3	3	3	4	4	4	3	4	5	1
17	0	0	0	1	0	1	4	0	-99	1	1	0	0	1	1	1	4	1	8	2	1	2	2	1	1	1	3	4	4	2	3	0	0	1	4	1	4	4	4	3	2	5	5	3	4	5	5	5	4
16	0	0	0	1	0	1	4	1	4	1	4	0	0	1	1	1	1	1	2	3	1	1	1	2	2	1	2	2	3	1	3	0	0	0	4	1	4	3	3	3	2	4	3	4	4	4	4	3	2
16	0	0	0	1	1	1	3	0	-99	0	-99	0	0	1	1	1	1	1	8	1	1	2	3	2	2	1	1	3	3	1	3	0	1	0	4	1	2	4	3	2	2	4	3	4	5	5	5	5	1
16	0	0	0	1	1	1	3	0	-99			0		1	2	1	1	1	5	2	2	3	3	2	2	1	1	3	1	3	2	1	1	0	4	1	3	2	3	2	1	4	3	4	4	4	4	3	1
16	0	0	0	1	1	1	4	0	-99	0	-99	0	0	1	1	1	1	1	8	3	2	2	2	2	2	1	2	2	2	3	2	0	0	0	4	1	2	3	3	2	2	4	3	4	4	4	3	3	2
16	0	0	0	1	0	1	4	1	3	1	3	0	0	1	1	1	1	1	8	2	2	2	2	2	2	1	2	3	2	3	3	0	0	0	4	1	3	4	4	3	2	4	4	4	4	4	4	3	2
17	0	0	0	1	1	1	4	0	-99	0	-99	0	0	1	1	1	1	1	8	1	1	3	3	2	3	1	2	3	1	4	3	0	0	0	4	1	3	3	3	3	2	4	4	4	4	4	3	2	1
16	0	0	0	1	1	1	4	1	2	1	4	0	0	1	1	1	1	1	5	2		2	2	3	3	1	2	3	2	3	2	0	1	0	4	1	2	4	3	2	2	4	3	3	4	2	3	3	1
16	1	0	0	1	1	1	1	0	-99	1	2	0		1	1	1	1	1	8	1	1	4	3	2	3	1	2	4	4	2	3	0	0	0	4	1	4	5	4	3	3	4	4	4	4	4	4	5	1
16	1	0	0	1	0	1	4	1	4	1	4			2	1	1	1	1	2	3	3	3	3	2	3	1	2	3	2	5	3	1	1	0	4	1	3	3	3	3	2	2	2	2	2	3	2	2	3
16	0	0	0	1	1	1	3	0	-99	0	-99	0	0	1	1	1	1	1	8	1	1	3	4	2	2	1	2	3	4	2	3	0	1	0	4	1	3	4	3	2	2	4	4	3	4	3	4	4	1
16	0	0	0	1	1	1	4	1	4	1	3			4	1	1	1	1	8	2		2	2	3	2	1	1	1	2	5	3	0	0	0	4	1	2	3	3	2	2	3	2	2	4	3	3	2	1
16	1	0	0	1	1	1	3	0	-99	0	-99	0	0	1	1	1	1	1	2	2	1	3	3	1	2	1	1	3	4	4	2	0	0	0	4	1	3	3	3	2	2	4	4	3	3	3	3	3	2
16	0	0	0	1	1	1	4	0	-99	0	-99	137	0	1	2	1	1	1	8	1	1	3	3	2	2	1	2	4	2	3	3	0	0	0	4	1	2	3	2	1	2	4	2	4	4	4	4	3	1
17	1	0	0	1	1	1	4	0	-99	0	-99	0	0	1	1	1	4	1	8	1	1	4	3	2	2	1	2	3	2	4	2	0	0	0	4	1	3	4	4	2	2	5	4	4	4	4	4	3	2
16	0	0	0	1	1	1		0	-99	0	-99	0	0	1	1	1	1	1	8	2	2	3	3	3	3	1	3	4	4	5	3	0	0	0	4	1	3	4		2	2	3	4	4	3	3	4	4	3
18	1	1	0	1	0	0	3	0	-99	0	-99	0	0	4	4	1	1	1	8	3		1	2	2	2	1	1	1	1	4	3	0	0	1	3	2	3	4	3	2	2	3	4	3	4	4	4	2	1
15	1	1	0	1	0	1	4	1	4	1	4			2	2	5	1	1	5	2	2	1	2	2	2	1	1	1	4	4	2	0	0	1	3	3	3	3	3	3	3	4	3	3	4	3	3	2	2
15	1	1	0	1	0	0	3	0	-99	0	-99	0	0	1	2	1	1	1	6	1	1	3	2	2	2	1	3	3	2	3	2	1	1	1	3	2	4	3	4	2	2	4	4	4	5	4	5	4	2
17	1	1	0	1	0	1	2	1	3	0	1	30	30	4	3	3	3	3	8	2	2	1	1	2	2	1	2	2	2	3	2	1	0	1	3	2	5	4		1	2	5	3	4	3	4	4	3	2
16	1	1	0	1	0	1	3	0	-99	0	-99	0	0	1	1	1	1	1	1	2	2	2	2	2	2	1	3	2	2	5	2	0	0	1	3	2	1	2	1	1	4	4	4	4	4	4	3	3	1
15	1	1	0	1	0	0	1	1	1	1	1			2	2	1	5	1	8	1	1	2	2	2	2	1	2	3	1	5	3	0	1	0	4	1	4	5	5	4	1	5	5	5	5	4	4	5	1
15	1	1	0	1	0	1	4	1	2	1	2			2	2	1	5	1	2	2	1	3	2	1	1	1	2	3	2	3	3	1	1	1	3	3	3	5	5	1	3	5	5		5	4	5	4	1
15	1	1	0	1	0	1	4	0	-99	0	-99	0	0	2	2	1	1	1	2	2	2	2	2	1	2	1	2	3	4	3	3	0	0	1	3	3	4	4		1	1	4	3	5	5	4	4	5	1
15	1	1	0	1	1	1	4	0	-99	1	4	0		1	1	1	1	1	8	2	2	3	2	2	2	1	3	4	2	5	3	1	1	1	3	2	4	5	5	4	5	5	5	5	5	5	4	5	1
15	1	1	0	1	1	1	3	0	-99	0	-99	0	0	2	2	1	1	1	6	2	1	2	2	2	2	1	3	4	4	2	3	0	0	1	4	1	5	5	5	5	5	3	3	5	5	5	5	2	2
15	1	1	0	1	0	0	3							1	1	1	1	1	8	2	2	3	3	2	2	1	2	4	2	2	3	0	0	1	3	2	4	4	4	4	4	4	4	4	4	4	4	5	1
17	1	1	0	1	1	1	3	0	-99	0	-99	0	0	2	2	1	5	1	2	3	3	2	3	2	2	1	3	4	4	2	3	0	0	1	4	1	3	3	5	1	1	4	3	3	3	3	3	5	1
15	1	1	0	1	1	1	4	1	4	1	4	145	145	3	3	1	1	1	8	2	1	4	4	2	2	1	1	4	1	2	2	0	0	1	3	2	2	3	2	2	1	4	3	3	4	4	4	4	2
18	1	1	0	1	0	1	4	0	-99	0	-99	0	0	1	2	1	1	1	2	1	1	3	1	2	2	1	1	3	1	5	3	0	0	1	3	3	4	4	4	3	2	4	3	4	4	4	4	3	1
15	1	1	0	1	0	0	3	0	-99	0	-99	0	0	2	2	1	1	1	2	2		2	2	1	2	1	2	2	2	4	1	0	0	1	3	2	2	3	3	4	5	4	4	3	5	3	5	4	2
15	1	1	0	1	0	1	3	0	-99	0	-99	420	420	1	2	1	1	1	8	2	1	2	2	1	2	1	1	3	1	3	3	1	1	1	3	2	4	4	4	3	2	3	3	3	4	3	3	2	1
16	1	1	0	1	0	0	3	0	-99	0	-99	0	0	2	2	1	1	1	7	1	1	2	2	1	2	1	2	3	3	2	2	1	1	1	3	2	3	3	3	2	2	4	4	3	4	4	5	5	1
15	1	1	0	1	0	1	4	0	-99	0	-99	590	590	4	4	4	1	1	2	3	1	2	2	2	2	1	1	3	2	3	3	0	0	1	3	2	3	4	5	2	2	4	4	4	4	4	4	4	1
15	1	1	0	1	0	1	2	0	-99	0	-99	30	340	4	1	3	4	4	7	3	3	2	3	2	2	1	2	2	2	4	2	1	0	1	3	2	3	3	3	3	4	3	3	3	3	3	3	2	2
15	1	1	0	1	0	1	3	0	-99	0	-99	0	0	1	1	1	1	1	8	2	2	1	2	2	2	1	2	2	2	2	3	0	1	1	3	2	4	3	3	4	3	2	3	4	5	4	3	3	1
16	1	1	0	1	0	1	3	0	-99	0	-99	0	0	1	1	1	1	1	8			2	3	2	2	0	2	2	4		3	0	0	1	3	2	3	3	3	3	2	4	4	4	3	3	4	4	4
17	1	1	0	1	0	1	3	0	-99	0	-99	0	0	1	1	1	1	1	8	4	1	1	2	1	2	1	2	2	2	3	2	1	1	1	3	2	4	4	4	4	4	4	4	4	4	4	4	4	1
15	1	1	0	1	0	0	4	1	1	0	-99		0	5	2	3	3	3	8	2	2	2	2	2	2	1	1	3	4	3	3	0	0	1	3	3	4	4	5	4	4	4	4	4	3	4	4	5	2
15	1	1	0	1	0	1	4	1	4	1	3	30	30	2	2	1	4	4	8	2		2	2	1	2	1	2	3	3	3	2	1	1	1	3	3	4	4	3	3	2	4	4	4	4	3	4	3	1
15	1	1	0	1	0	1	4	1	4	1	4			2	2	1	1	1	2	1	1	3	3	2	2	1	2	3	2	2	2	0	0	1	4	1	2	2	3	1	2	3	3	2	3	2	2	3	2
15	1	1	0	1	1	1	1	0	-99	0	-99	0	0	3	3	1	1	1	5	2		4	4	2	3	1	2	3	3	3	2	0	0	1	3	2	3	4	4	1	1	5	4	3	4	4	5	5	1
16	1	1	0	1	0	0	3	1	2	1	2			3	3	1	4	3	2	2	2	2	1	2	2	1	1	3	1	3	3	0	0	1	3	2	3	3	3	3	2	4	3	4	3	2	3	4	2
15	1	1	0	1	1	1	3	0	-99	0	-99	0	0	1	1	1	1	1	2	2	2	4	3	2	3	1	2	3	1	4	2	0	1	1	3	2	2	3	2	3	1	4	4	4	4	4	3	3	1
15	1	1	0	1	0	0	4	0	-99	0	-99	0	0	2	1	1	1	1	5	2	2	3	2	2	2	1	2	3	4	4	3	0	0	1	3	2	4	4	3	4	2	4	3	4	4	4	4	3	2
16	1	1	0	1	0	0	2	0	-99	0	-99	0	0	4	4	3	1	1	8	2		3	3	2	2	1	2	3	2	4	3	0	0	1	3	2	2	5	5	5	1	5	5	5	5	5	5	5	3
15	1	1	0	1	0	1	2	0	-99	0	-99	0	0	3	2	1	1	1	8	2	1	3	3	1	2	1	2	3	2	3	3	0	0	1	3	2	5	5	5	5	5	5	5	5	5	5	5	5	5
15	1	1	0	1	0	0	3	0	-99	0	-99	0	0	1	1	1	1	1	8	3		3	2	2	2	1	2	3	4	4	3	0	0	1	3	2	4	3	3	4	3	4	4		4	4	4	3	3
16	1	1	0	1	0	1	4	1	3	1	3	77	77	2	2	1	4	4	5	2		3	4	1	2	1	3	3	2	3	2	0	0	0	3	2	3	2	2	2	1	4	4	3	4	4	4	3	2
	1	1	0	1	0	0	3	0	-99	0	-99	0	0	1	1	1	1	1	8	2	2	2	2	2	2	1	3	4	4	3	3	0	0	1	4	1	4	5	5	2	1	4	4	3	4	4	5	5	1
16	1	1	0	1	0	1	4	0	-99	0	-99	0	0	1	1	1	1	1	2	2	1	2	3	1	2	1	1	3	1	3	2	0	0	1	4	1	3	3	3	3	2	4	4	4	3	3	4	3	2
15	1	1	0	1	0	0	3	0	-99			0		2	2	1	1	1	8	2	1	2	3	1	2	1	3	4	3	2	3	0	0	1	3	2	4	3	3	2	1	5	5	5	5	5	5	3	2
16	1	1	0	1	1	1	3	0	-99	0	-99	0	0	1	2	1	1	1	2	2		3	2	2	2	1	1	3	1	2							4	4	4	3	3	4	4	4	4	4	4	4	2
17	1	1	0	1	0	1	4	1	1	1	2	417	417	3	4	1	3	3	8	2	2	1	3	2	2	1	2	3	3	4	3	0	0	1	3	2	4	4	4	1	3	3	4	4	3	3	4	2	2
15	1	1	0	1	0	1	4	1	1	1	1	45	45	2	2	1	1	1	8	2	2	2	2	2	2	1	3	2	2	2	2	0	0	1	3	2	4	4	4	2	4	4	4	4	3	4	4	5	1
16	1	1	0	1	0	0	4	0	-99	0	-99	0	0	4	4	5	1	1	8	2		2	2	2	2	1	2	3	2		3	0	0	1	3	2	4	4	4	4	4	4	4	4	4	4	4	4	2
15	1	1	0	1	1	1	4	1	4	1	4	77	77	3	3	1	1	1	8	1	1	2	3	2	3	1	1	4	1	4	2	0	1	1	3	2	2	3		1	1	4	4	3	3	3	4	2	1
16	1	1	0	1	0	0	4	1	4	1	4	45	45	5	5	5	4	4	8	2	2	1	2	2	2	1	2	4	1	3	3	0	1	1	3	2	1	2	3	3	1	3	3	3	3	3	3	3	3
15	1	1	0	1	0	0	3	1	2	1	2			2	2	1	1	1	2	3	2	2	2	2	2	1	2	3	1	4	2	1	1	1	3	2	3	4	3	3	3	4	3	4	4	4	4	4	1
15	1	1	0	1	0	0	4	1	4	1	4	0	0	2	2	1	4	4	8	2	1	2	2	1	2	1	2	4	3	2	3	0	0	1	3	3	4	4	4	2	2	4	4	5	4	4	5	3	1
16	1	1	0	1	0	1	3	0	-99	0	-99	0	0	2	2	5	1	1	8	2	2	1	2	2	2	1	1	3	1	4	3	0	0	1	3	2	4	4	4	2	1	3	3	3	4	3	4	3	1
15	1	1	0	1	0	1	4	1	4	1	4			5	5	1	1	1	5	2	1	4	1	2	2	1	2	2	2	1	3	1	1	1	3	2	3	3	3	3	2	4	3	2	2	2	3	3	2
15	1	1	0	1	0	1	4	1	1	1	4	225	225	3	2	5	1	1	1	2		1	2	2	2	1	1	3	1	2	3	1	1	1	3	2	4	4	4	1	1	4	2	2	2	4	2	2	2
15	1	1	0	1	0	1	4	1	4	1	2	77	77	3	2	1	1	1	8	2	2	2	2	1	2	1	2	4	2	2	3	0	0	1	3	2	2	4	3	2	1	3	2	2	5	4	4	5	1
15	1	1	0	1	0	1	3	0	-99			0		3	3	1	1	1	8	3	2	1	1	2	2	1	1	3	1	4	2	0	1	1	3	2	3	3	4	4	4	4	4	3	4	4	4	2	4
16	1	1	0	1	0	1	3	0	-99			0		2	2	1	1	1	8	4		1	2	2	3	1	3	4	2	3	3	0	0	1	3	2	3	2	2	2	2	2	3	4	2	2	2	3	1
15	1	1	0	1	0	1	3	0	-99	0	-99	0	0	2	2	1	4	1	8	2		3	2	1	1	1	3	3	1	5	3	1	1	1	4	1	4	3	3	2	4	3	3	3	4	4	5	3	1
15	1	1	0	1	0	1	3	0	-99	0	-99	0	0	2	2	1	1	1	8	3	3	2	2	2	2	1	2	2	3	2	3	0	1	1	4	1	4	5	5	1	4	3	3	4	4	3	4	2	3
16	1	1	0	1	0	1	4	0	-99	0	-99	0	0	4	4	5	4	1	8	3	3	2	2	1	2	1	2	2	2	2	2	0	1	1	3	2	4	3	2	1	1	2	3	3	4	3	4	3	2
15	1	1	0	1	0	0	3	0	-99	0	-99	0	0	4	4	1	1	1	8	2	1	2	3	2	2	1	2	4	3	4	3	0	0	1	3	2	3	4	5	4	2	4	4	4	4	4	4	3	2
15	1	1	0	1	0	0	1	0	-99	1		45	560	2	2	1	1	1	7	2	2	1	2	1	2	1	2	2	2	2	2	1	1	1	4	1	3	2	2	2	3	3	4	3	3	3	4	2	4
16	1	1	0	1	0	1	3	1	2	0	-99		0	2	3	2	4	4	8	2		2	3	2	2	0	1	3	1	4	2	0	0	1	3	3	4	4	4	3	3	4	4	4	4	4	3	2	2
15	1	1	0	1	0	1	4	1	4	1	4	430	430	4	4	1	1	1	8	4	4	1	1	2	2	1	2	2	2	3	3	0	0	1	3	2	3	3	4	2	1	4	4	3	3	4	3	4	1
15	1	1	0	1	0	1	4	0	-99	0	-99	0	0	3	3	1	1	1	8	2	1	2	2	2	2	1	2	4	4	2	3	1	1	1	4	1	4	4	4	3	4	4	3	4	4	4	4	3	3
17	1	1	0	1	1	1	4	1	4	1	4			1	1												2				3	0	1	0	4	1	3	3	2	2	2	3	3	2	4	2	3	2	2
16	1	1	0	1	1	1	1	0	-99	1	1	0		1	3	1	1	1	6	1	1	3	3	2	2	1	2	3	1	2	2	0	1	0	4	1	2	2	3	2	2	4	2	3	3	3	4	4	1
16	1	1	0	1	1	1	3	1	4	1	4			1	1	1	1	1	8	2		1	3	2	3	1	1	3	3	3	3	0	0	0	4	1	3	3	3	2	2	3	3	3	3	4	4	3	1
16	1	1	0	1	1	1	3	0	-99	0	-99	0	0	1	1	1	1	1	8	1	1	3	3	2	2	1	2	3	3	3	3	0	0	0	4	1	4	3	4	4	1	4	4	5	4	4	5	5	4
17	1	1	0	1	0	1	4	1	4	1	4			1	1	1	1	1	5	3	3	1	1	2	2	1	3	4	1	3	2	1	1	0	4	1	3	2	2	1	1	3	2	3	2	3	4	3	3
16	1	1	0	1	1	1	4	0	-99	1	2	0		1	1	1	4	4	8	1	1	2	3	2	3	0	2	3	1	1	2	0	1	0	4	1	2	3	3	1	1	4	4	3	4	4	5	5	2
17	1	1	0	1	1	1	4	0	-99	0	-99	0	0	1	1	1	1	1	8	2	2	2	2	2	2	1	2	3	3	3	3	0	1	0	4	1	4	5	5	4	5	4	4	4	4	4	4	4	4
17	1	1	0	1	1	1	4	0	-99	0	-99	0	0	1	2	1	4	1	5	2	2	1	4	3	3	1	1	1	1	2	2	0	1	0			2	2	2	1	1	4	3	3	3	3	4	4	2
16	1	1	0	1	1	1	3	0	-99	0	-99	0	0	1	1	1	1	1	4	1	1	1	2	2	3	1	1	1	2	2	2	0	0	0	4	1	3	3	2	3	3	3	3	3	3	3	3	2	2
17	1	1	0	1	1	1	3	0	-99	1	1	0		1	1	1	4	1	8	1	1	2	3	2	3	1	2	4	2	2	3	0	0	0	4	1	3	3	3	3	3	4	4	4	4	4	4	4	1
17	1	1	0	1	0	1	3	0	-99	0	-99	0	0	1	1	1	1	1	8	2		3	2	1	1	1	2	3	4	3	3	0	1	0	4	1	2	4	2	2	2	3	3	4	3	3	4	3	1
16	1	1	0	1	1	1	3	0	-99	0	-99	0	0	2	2	5	1	1	8	1	1	2	4	2	2	0	3	4	2	5	3	0	1	0	4	1	3	3	3	3	2	3	3	3	3	3	3	3	3
17	1	1	0	1	0	1	4	1	4	1	4			1	1	1	1	1	3	2	2	1	2	2	2	1	3	2	2	1	1	0	0	1	3	2	2	3	2	2	2	4	3	4	3	3	3	2	3
17	1	1	0	1	1	1	4	0	-99	0	-99	0	0	1	1	1	1	1	8	3	3	2	2	2	2	1	2	4	4	4	2	0	0	0	4	1	3	4	3	2	2	4	3	3	4	5	4	2	2
16	1	1	0	1	1	1	4	0	-99	0	-99	0	240	1	1	1	4	1	8	1	1	2	2	2	2	1	2	4	1	1	3	0	0	0			4	4	4	2	4	3	3	4	4	3	3	3	2
16	1	1	0	1	0	1	4	1	1	1	1	0	0	1	1	1	1	1	8	2	2	2	2	2	2	1	2	3	2	3	3	0	0	0	4	1	3	4	4	3	2	4	4	3	3	4	4	3	3
16	1	1	0	1	1	1	4	0	-99	1	4	0		1	1	1	1	1	8	1	1	2	2	3	3	1	2	2	2	5	2	0	0	0	4	1	3	3	3	3	3	3	3	4	4	3	3	2	1
16	1	1	0	1	1	0	3	0	-99	0	-99	0	0	1	1	1	1	1	8	2	1	3	2	2	2	1	1	4	4	3	3	0	0	0	4	1	4	4	4	4	2	4	4	4	4	4	4	4	2
17	1	1	0	1	1	1	4	0	-99	0	-99	0	0	1	1	1	1	1	8	1	1	3	3	2	3	1	2	3	2	3	2	0	0	0	4	1	2	3	3	3	2	3	3	3	3	3	3	3	1
17	1	1	0	1	1	1	4	0	-99	0	-99	0	0	1	1	1	1	1	8	1	1	3	3	2	3	1	1	3	1	2	3	0	0	0	4	1	4	4	4	4	4	4	3	4	4	4	4	5	1
16	1	1	0	1	1	1	4	1	4	1	4	0	0	1	1	1	1	1	8	2		3	3	2	2	1	2	2	3	3	3	0	0	0	3	3	3	3	3	2	2	4	5	5	5	5	5	3	2
17	1	1	0	1	1	1	4	1	4	1	4	0	0	1	1	1	1	1	8	2	1	4	3	1	2	1	3	4	4	1	3	0	0	0	4	1	4	4	4	4	4	4	4	5	5	4	4	4	4
17	1	1	0	1	0	1	4	1	4	1	4	0	0	1	1	1	1	1	8	4	5	1	1	2	2	1	3	3	2	2	3	0	0	0	4	1	3	3	3	3	2	4	4	4	4	4	4	3
16	1	1	0	1	1	1	4	0	-99	0	-99	0	0	1	1	1	1	1	8	1	1	4	4	2	2	1	2	3	1	2	3	0	0	0	4	1	3	3	3	3	3	4	4	4	4	3	3	3	3
17	1	1	0	1	0	1	4	0	-99	0	-99	0	0	1	1	1	1	1	8	4	5	1	1	2	2	1	2	2	2	3	2	0	0	0	3	2	3	3	4	3	3	3	3	4	4	3	3	3	3
17	1	1	0	1	1	1	4	1	4	0	-99	0	0	1	1	1	1	1	8	2	2	3	2	2	3	1	2	2	2	2	3	0	0	0	4	1	4	4	4	3	3	5	4	4	5	5	5	5	1
17	1	1	0	1	0	1	4	1	4	1	4	0	0	2	2	5	1	1	2	1	1	1	1	2	3	1	1	3	1	4	1	0	0	0	3	2	3	4	4	3	5	3	2	2	2	2	3	2	1
16	1	1	0	1	1	1	4	0	-99	0	-99	0	0	1	1	5	1	3	5	1	1	1	4	2	3	0	2	3	1	2	3	0	0	0	4	1	3	2	4	2	1	4	4	4	3	4	3	5	4
17	1	1	0	1	1	1	3	0	-99	0	-99	0	0	1	1	1	1	1	8	1	1	3	4	1	2	1	2	3	2	5	3	0	0	0	4	1	2	1	1	1	1	3	4	4	4	4	4	4	2
16	1	1	0	1	1	1	3	0	-99	0	-99	0	0	1	1	1	1	1	2	2	2	2	2	2	2	1	2	2	2	1	3	0	0	0	4	1	4	4	4	4	3	4	4	4	3	4	4	4	2
17	1	1	0	1	0	1	4	1	1					1	1	1	1	4	8	3	3	3	3	1	2	1	2	3	4	3	3	0	0	0	3	3	3	3	3	3	3	4	4	4	4	4	4	3	3
17	1	1	0	1	1	1	4	1	4	1	4			1	1	1	1	1	7	1	1	2	2	2	2	1	1	4	2	4	2	0	0	0	4	1	3	4	3	2	1	3	3	2	2	2	2	3	3
16	1	1	0	1	1	1	4	0	-99	1	1	0	0	1	1	1	1	1	8	1	1	2	3	2	3	1	1	1	2	1	3	0	0	0	4	1	3	3	4	2	3	4	4	4	4	4	4	5	1
17	1	1	0	1	1	1	4	1	2	1		0	0	1	2	1	1	1	8	1	1	3	2	2	3	1	1	3	1	1	3	0	0	0	4	1	4	4	4	4	4	4	4	4	4	4	4	4	3
17	1	1	0	1	1	1	3	0	-99	0	-99	0	0	2	1	1	4	1	5	1	1	2	3	2	3	1	1	3	1	5	3	0	0	0	4	1	3	3	3	4	2	4	4	3	4	4	4	3	1
15	1	1	0	1	0	1	4	1	4	1	4	0	0	1	1	1	1	1	8	3	3	3	3	2	3	1	1	1	2	5	2	0	0	0	3	3	2	2	2	2	2	3	2	3	4	4	4	3	3
16	1	0	0	1	1	1	3	1	4	1	4	0	0	1	1	1	4	1	8	1	1	3	3	2	2	1	1	3	3	3	2	0	0	0	4	1	4	4	4	4	4	4	4	4	4	4	4	4	4
16	1	0	0	1	1	1	4	1	4	1	4	0	0	1	1	1	1	1	7	2	2	4	3	2	2	1	2	3	3	3	2	0	0	0	3	2	4	2	4	4	4	4	4	4	4	4	5	5	3
17	1	0	0	1	1	1	3	0	-99	0	-99	0	0	1	1	1	1	1	8	1	1	4	4	2	2	1	3	3	2	3	2	0	0	0	4	1	2	2	3	1	2	3	2	2	3	2	3	3	3
16	1	0	0	1	0	1	4	1	4	1	4	0	0	1	4	1	1	1	8	3		3	2	2	2	1	2	2	4	3	3	0	1	0	3	2	3	3	4	1	2	3	3	3	3	4	4	4	2
17	1	0	0	1	1	1	3	0	-99	0	-99	0	0	1	2	1	1	1	8	1	1	4	3	1	2	1	2	4	1	3	3	0	0	0	4	1	1	1	1	1	1	1	1	1	1	1	1	1	1
17	1	0	0	1	1	1	4	1	4	1	4	0	0	1	1	1	4	1	8	2	1	3	3	2	2	1	2	1	3	3	2	0	0	0	4	1	2	5	4	2	1	4	4	3	3	3	3	4	1
17	1	0	0	1	0	1	4	0	-99	0	-99	0	0	1	1	1	1	1	2	3		2	2	2	2	1	2	2	4	2	3	0	0	0	4	1	3	3	2	2	1	3	2	4	4	4	4	3	3
17	1	0	0	1	1	1	4	0	-99	1	4	0	0	1	1	1	1	1	8	1	1	2	2	2	2	1	1	4	4	3	2	0	0	0	4	1	3	4	4	3	4	4	4	3	3	3	3	3	2
17	1	0	0	1	1	1	3	0	-99	0	-99	0	0	1	1	1	1	1	8	1	1	2	3	2	2	1	1	1	4	1	2	0	0	0	4	1	4	3	3	2	1	5	2	3	5	5	4	5	4
17	1	0	0	1	1	1	4	0	-99	0	-99	0	0	1	1	1	1	1	5	1	1	3	4	2	2	1	2	3	3	3	2	0	0	0	4	1	3	3	2	2	1	2	2	3	4	2	3	2	2
15	1	0	0	1	0	1	3	1	4	1	4	0	0	1	1	1	1	1	8	1	1	4	4	2	2	1	2	3	3	2	3	0	0	0	3	2	3	5	5	4	2	4	4	4	4	4	4	4	1
17	1	0	0	1	1	1	3	0	-99	0	-99	0	0	1	1	1	4	1	8	1	1	3	4	2	2	1	1	3	4	3	3	1	0	0	4	1	4	5	5	3	2	3	3	4	4	4	5	3	2
16	1	0	0	1	1	1	4	1	4	1	4			1	1	1	1	1	4	1	1	3	3	2	2	1	2	4	3	4	3	0	0	0	4	1	3	3	3	2	1	3	3	3	3	4	4	3	1
16	0	0	0	1	1	1	1	0	-99	0	-99	0	0	1	1	1	1	1	8	2	2	3	3	2	2	1	2	3	4	3	2	0	0	0	4	1	4	3	4	2	2	4	4	5	3	3	3	3	2
16	0	0	0	1	1	1	4	1	4	1	4			1	1	1	1	1	2	1	1	2	3	2	3	1	1	1	3	3	3	0	0	0	4	1	3	3	3	2	4	4	4	4	4	4	4	3	2
16	1	0	0	1	1	1	4	1	4	1	4	0	0	1	1	1	3	3	5	2	1	2	4	2	2	1	2	3	1	4	2	1	0	0	4	1	3	4	4	3	2	4	4	4	4	5	4	4	1
17	0	0	0	1	0	1	3	1	1	1	1			1	1	1	1	1	8	2	2	2	3	2	2	1	2	3	2	4	3	0	1	0	3	2	3	4	4	2	1	3	3	3	4	3	4	4	2
16	0	0	0	1	1	1	4	1	4	1	4			1	1	1	4	1	8	2	1	3	3	2	2	1	1	3	1	3	3	0	0	0	4	1	3	3	4	3	3	4	4	4	4	4	4	3	2
16	1	0	0	1	1	1	3	0	-99	0	-99	0	0	3	2	1	1	1	5	3	3	3	3	2	3	1	1	3	2	2	2	0	0	1	3	3	3	3	3	3	4	4	3	3	3	3	3	3	1
16	1	0	0	1	1	1	3	0	-99	0	-99	0	0	1	1	1	1	1	2	1	1	2	3	1	2	1	1	3	2	3	2	0	1	1	4	1	3	3	3	3	3	4	3	4	4	4	4	3	3
18	1	0	0	1	1	1	4	1	4	1	4	0	0	1	1	1	1	1	8	2	1	3	3	2	2	1	2	2	2	3	3	0	0	0	4	1	4	4	4	4	4	4	4	4	5	5	4	2	2
17	0	0	0	1	1	1	3	0	-99	0	-99	0	1850	1	1	1	4	1	5	2	1	1	2	1	2	1	2	3	1	1	2	0	0	0	4	1	2	4	2	1	1	4	4	4	5	4	4	4	2
17	0	0	0	1	1	1	3	0	-99	0	-99	0	0	1	1	1	1	1	8	1	1	2	3	1	2	1	1	3	1	2	3	0	0	0	4	1	3	4	3	2	4	4	4	4	4	4	4	4	3
16	1	0	0	1	0	1	4	1	1	1	1	30	30	3	1	1	1	1	8	2	2	3	3	2	2	1	2	2	2	3	2	0	0	0	3	3	2	3	3	2	1	4	4	4	4	5	5	3	1
16	1	0	0	1	0	1	4	1	4	1	4	0	0	1	1	1	1	1	5	3	2	2	2	2	2	1	2	2	2	3	2	0	0	0	3	2	3	3	2	1	2	3	4	4	3	2	4	2	2
16	1	1	0	1	1	1	4	0	-99	0	-99	0	0	1	1	1	1	1	1	1	1	4	3	2	2	1	2	3	3	4	3	0	0	0	4	1	3	4	4	3	3	3	3	4	4	4	4	4	2
17	1	1	0	1	0	1	4	0	-99	0	-99	0	0	1	1	1	1	1	8	2	1	3	3	1	1	1	1	3	3	2	3	0	0	0	4	1	3	3	4	4	3	4	4	3	3	3	2	3	3
16	0	1	0	1	1	1	3	0	-99	0	-99	0	0	1	1	1	1	1	8	1	1	3	3	2	2	1	1	3	2	3	2	0	0	0	4	1	3	3	3	3	3	3	3	3	4	3	3	3	1
16	1	1	0	1	1	1	3	0	-99	0	1	0	0	1	1	1	4	4	3	1	1	3	3	2	2	1	2	3	4	3	3	0	0	0	4	1	3	3	3	2	4	4	4	4	4	5	4	3	5
17	1	1	0	1	0	1	3	1	4	1	4	0	0	1	1	1	1	1	1	3		3	2	2	3	1	2	2	2	3	3	0	0	0	3	2	2	3	3	2	2	3	3	3	3	3	4	2	1
17	1	1	0	1	1	1	4	0	-99	1	4	0	0	1	1	1	1	1	8	1	1	2	2	2	2	1	1	4	4	3	2	0	0	0	4	1	3	4	4	3	4	4	4	3	3	3	3	3	2
16	1	1	0	1	1	1	4	1	4	1	4	0	0	1	1	1	1	1	8	1	1	1	4	2	2	1	1	1	2	2	2	0	0	0	4	1	5	5	5	5	5	5	5	5	5	5	5	5	1
16	1	1	0	1	0	1	4	1	4	1	3	0	0	1	1	1	1	1	8	3	1	2	3	2	2	1	2	2	2	2	2	0	0	0	3	2	3	3		2	3	4	3	3	4	4	4	4	3
17	1	1	0	1	1	1	4	0	-99	1	4	0	0	1	1	1	1	1	8	1	1		3	2	2	1	1	3	2	1	2	0	0	0	4	1	4	4	4	2	2	1	4	4	4	4	4	5	1
16	0	1	0	1	1	1	3	0	-99	0	-99	0	0	2	1	1	1	1	2	2		3	3	2	2	1	1	3	3	3	3	0	0	0	4	1	4	5	3	2	2	4	4	5	5	5	5	3	1
18	1	1	0	1	1	1	3	0	-99	0	-99	0	0	1	2	1	1	1	8	1	1	3	3	1	2	1	2	2	2	3	3	0	0	0	4	1	4	4	4	3	2		4	4	4	4	4	5	3
16	1	1	0	1	0	1	4	1	4	1	4	0	0	1	1	1	4	1	4	1	1	2	2	2	2	1	1	3	3	2	3	0	0	0	4	1	4	4	4	4	4	4	4	4	4	4	4	4	3
17	1	1	0	1	1	1	4	1		1		0	0	2	1	4	1	1	5	1	1	4	4	2	2	1	2	3	2	4	2	1	1	0	4	1	3	3	3	2	2	4	4	4	4	4	4	3	2
17	1	1	0	1	1	1	4	1	4	1	4	0	0	1	1	1	1	1	8	2	1	3	4	2	2	1	2	2	2	3	2	0	0	0	3	2	2	2	4	3	2	4	3	5	4	4	4	4	2
17	1	1	0	1	1	1	3	0	-99	0	-99	0	0	1	1	1	1	1	8	1	1	4	4	2	2	1	1	3	4	3	2	0	0	0	4	1	2	4	3	1	2	3	2	3	3	4	4	4	1
16	1	1	0	1	0	1	4	1	3	1	3	0	0	1	1	1	1	1	8	3	1	2	2	1	1	1	2	3	3	2	3	0	1	0	3	2	3	2	2	2	2	3	3	3	3	3	3	2	2
16	1	1	0	1	1	1	4	1	4	1	4			1	1	1	1	1	8	1	1	2	2	2	2	1	2	3	2	2	3	0	1	0	4	1	4	5	5	2	2	4	4	4	4	5	4	4	3
16	1	1	0	1	1	1	3	0	-99	0	-99	0	0	1	1	1	3	3	2	1	1	4	3	2	3	1	1	1	2	2	3	0	0	0	4	1	4	4	4	3	2	5	4	4	4	4	4	5	1
17	1	1	0	1	0	1	1	0	-99	1	2	430	0	4	1	1	1	1	5	3	1	1	2	3	3	1	2	2	2	2	2	0	0	0	3	2	2	3	3	2	1	4	4	3	3	4	4	3	2
16	1	1	0	1	1	1	4	1	4	1	4	0	0	1	1	1	4	1	2	4	3	1	3	1	1	1	1	3	1	2	2	0	0	0	3	2	2	3	3	2	3	5	4	4	5	5	4	5	4
17	1	1	1	1	0	0	3	0	-99	0	-99	0	0	1	1	1	4	1	8	1	1	2	2	1	2	1	1	4	1	5	3	0	0		8	1	1	1	3	4	4	3	5	5	3	5	5	4	1
16	0	1	1	1	0	0	2	0	-99			0		2	2	1	1	3	2	2	1	2	3	1	2	1	3	2	2	4	3	0	1	1	5	1	3	3	3	3	1	3	4	3	3	2	5	2	2
16	0	1	1	1	0	0	3	0	-99	1	3	0		1	1	1	1	1	8	2	1	2	1	1	1	1	2	3	1	5	2	0	0	1	8	1	3	4	4	3	1	3	3	3	3	3	3	2	3
16	1	1	1	1	0	0	3	1	1	0	-99		0	1	1	1	1	1	7	2	2	3	3	2	2	1	3	4	1	5	3	0	0		8	1	2	2	3	1	1	3	3	3	2	3	4	3	2
16	1	1	1	1	0	0	4	0	-99	0	-99	0	0	2	2	1	1	1	8	1	1	2	1	1	1	1	2	3	1	3	3	0	0	1	7	1	3	3	4	3	3	3	3	3	3	3	3	3	2
16	1	1	1	1	0	0	3	0	-99	0	-99	0	0	2	2	1	1	1	8	1	1	2	2	2	2	1	1	4	2	3	3	0	1	1	8	1	4	4	4	2	1	3	2	2	2	3	4	3	3
16	0	1	1	1	0	0	3	0	-99	0	-99	0	0	2	2	1	1	1	5	1	1	4	3	2	2	1	2	3	2	3	2	0	0	1	8	1	3	4	5	4	2	3	2	4	2	3	4	2	2
17	0	1	1	1	0	0	3	0	-99	0	-99	0	0	2	2	1	4	1	8	2	1	2	1	2	2	1	3	3	3	2	3	0	0	1	8	1	2	2	2	2	2	1	2	2	2	2	2	2	1
16	0	1	1	1	0	0	4	1	4	1	4			1	1	1	1	1	8	2	1	2	3	2	2	1	1	3	1	3	3	0	0	1	7	1	4	4	4	2	2	4	4	4	4	4	4	3	3
16	1	1	1	1	0	0	1	0	-99			0		1	1	1	1	1	8	2	2	1	3	3	3	1	2	3	1	2	3	0	0	1	6	1	2	3	2	2	1		2	4	3	2	5	2	2
15	0	1	1	1	0	0	3	0	-99	0	-99	0	0	2	1	1	1	4	2	2	1	2	2	1	1	1	2	3	2	3	2	0	0	1	8	1	2	3	3	2	2	4	3	3	3	2	3	3	2
15	0	1	1	1	0	0	2	1	1	0	-99	135	0	4	2	3	4	4	2	1	1	1	2	1	2	1	2	4	1	4	2	0	0	1	5	1	3	4	4	3	1	3	3	2	3	3	3	2	4
16	0	1	1	1	0	0	3	0	-99	0	-99	0	0	1	1	1	1	1	2	2	2	1	2	2	2	1	2	4	1	3	2	0	0	1	8	1	3	4	4	3	1	3	3	2	3	3	3	2	4
16	0	1	1	1	0	0	3	0	-99	0	-99	0	0	1	1	1	1	1	8	2		3	4	2	2	1	2	3	2	2	2	0	0	1	8	1	1	3	2	3	1	3	3	3	3	3	3	2	1
16	1	1	1	1	0	0	3							3	3	1	1	1	2	2	2	2	1	2	2	1	3	3	1	4	2	0	0	1	8	1	2	2	4	2	1	4	4	4	3	4	4	3	1
17	1	1	1	1	0	0	3	0	-99	0	-99	0	0	3	1	1	4	4	1	1	1	2	2	1	1	1	3	3	3	3	2	0	1	1	8	1	3	5	5	4	3	3	4		2	4	5	2	3
17	1	1	1	1	0	0	3	0	-99	0	-99	0	0	1	1	1	1	1	8	1	1	1	3	1	2	1	1	4	3	4	3	0	0	1	8	1	3	3	3	2	4	2	3	4	2	1	1	2	3
16	0	1	1	1	0	0	3	0	-99	1	1	0		1	2	1	1	1	5	2	2	2	3	2	2	1	2	4	2	4	2	1	0	1	8	1	1	2	2	1	1	2	2	1	2	2	2	2	1
16	1	1	1	1	0	0	3	0	-99	0	-99	0	0	2	2	1	1	4	8	4	4	1	1	2	2	1	1	3	1	5	3	0	0	1	8	1	5	5	5	5	1	4	4	4	4	3	3	2	5
18	1	1	1	1	0	0	2	1	1	0	-99		0	3	2	3	4	1	5	1	1	3	4	1	2	0	2	4	2	5	3	1	1		5	1	4	4	3	2	4	3	3	4	4	3	4	3	1
16	1	1	1	1	0	0	2	1	1	0	-99	180	0	2	2	3	4	1	8	1	1	1	1	1	1	1	2	3	1	3	3	0	0	0	5	1	3	4	4	3	3	4	4	4	4	4	4	4	1
16	0	1	1	1	0	0	3							1	1	1	1	1	5	2	1	2	2	1	2	1	2	4	1	4	2	0	0	1	8	1	2	2	2	1	2	3	3	2	2	2	2	2	1
16	1	1	1	1	0	0	3	1	2	1	2			2	2	1	1	4	8	1	1	1	1	1	2	1	1	3	1	5	3	0	1	1	8	1	4	4	4	1	4	4	4	4	4	3	3	3
18	1	1	1	1	0	0	3							3	3	5	4	4	5	2	2	2	2	1	2	1	1	3	1	4	2	1	1	0	8	1	4	4	4	5	1	3	3	5	3	2	3	2	1
16	0	0	1	1	0	0								2	2	1	1	1	4	2	1	2	3	1	2	1	1	3	1	4	3	1	1	1		1	2	4	4	2	2	4	2	2	2	2	2	1	1
17	1	0	1	1	0	0	3							1	1	1	4	1	8	1	1	2	2	3	3	1	1	4	1	5	3	0	0	1	8	1	1	4	4	1	4	4	4	2	2	2	2	1	1
16	1	0	1	1	0	0	3	0	-99	0	-99	0	0	1	1	1	1	1	8	1	1	2	2	2	2	1	2	1	2	5	3	0	0	1	8	1	4	3	4	3	5	3	3	4	4	4	4	2	3
17	0	0	1	1	0	0	3	1		0	-99		0	1	1	1	4	3	8	1	1	3	2	1	2	1	2	3	1	3	2	0	0	1	8	1	3	2	2	1	1	3	3	3	3	3	4	3	1
15	0	0	1	1	0	0	3	0	-99	0	-99	0	0	2	2	1	1	1	7	2		2	1	2	2	1	2	4	2	3	2	0	0	0	8	1	3	3	3	3	2	3	3	3	3	3	3	2	2
15	1	0	1	1	1	1	3	0	-99	0	-99	0	0	1	1	1	1	1	8	2	2	2	2	2	2	1	1	3	2	1	2	0	0	0	8	1	3	1	1	2	1	2	3	4	3	3	3	2	1
16	0	0	1	1	0	0	3	1	1	1	1			1	1	1	4	4	5	2	2	3	2	2	2	0	2	2	2	3	2	0	1	1	8	1	3	4	3	1	1	3	3	4	3	2	2	2	3
16	1	0	1	1	0	0	3	0	-99	0	-99	0	0	2	2	1	1	1	2	2	2	1	1	2	1	1	1	4	1	3	3	0	0	1	8	1	3	3	2	2	1	4	3	4	4	3	4	3	2
16	0	0	1	1	0	0	3	0	-99	0	-99	0	0	1	1	1	1	1	8	2	2	3	2	2	2	1	2	3	3	2	2	0	0	1	8	1	4	4	4	4	4	4	4	4	4	4	4	3	5
16	0	0	1	1	0	0	3	0	-99	0	-99	0	0	2	2	1	3	3	8	2	2	2	2	2	2	1	3	4	1	2	3	0	0	1	8	1	3	4	4	2	1	3	2	4	4	3	4	3	1
16	1	0	1	1	0	0	2	1	3	1	3			1	1	1	4	1	2	1	1	2	2	1	2	1	2	3	3	1	2	1	1	1	5	1	1	2	2	1	5	1	1	1	2	2	1	1	2
17	0	0	1	1	0	0	3	0	-99	0	-99	0	0	2	2	1	4	1	8	2	1	2	2	1	1	1	1	4	1	5	3	0	0	1	8	1	4	4	4	2	4	3	4	2	3	3	4	1	1
16	0	0	1	1	0	0	3	0	-99	0	-99	0	0	1	1	1	1	4	7	2		2	2	1	3	1	3	4	2	5	2	1	0	1	8	1	1	1	4	1	1	4	2	2	2	2	2	1	2
16	0	1	1	1	0	0	1	0	-99	1		0		3	3	3	1	1	2	2	2	2	2	2	2	1	2	4	3	2	2	0	0	1	6	1	2	2	2	2	1	3	4	4	4	4	4	3	3
17	0	1	1	1	0	0	3	0	-99	0	-99	0	0	1	1	1	1	1	8	2	1	2	1	2	2	1	3	3	2	2	2	0	0	0	8	1	3	2	2	2	3	3	3	3	3	3	3	2	2
17	1	1	1	1	0	0	3	0	-99	0	-99	0	0	2	2	1	1	1	8	2	2	1	3	2	3	1	1	3	1	3	2	0	0	1	8	1	3	4	5	3	1	3	4	3	5	4	5	3	2
16	0	1	1	1	0	0	3	0	-99	0	-99	0	0	2	2	1	1	4	8	2	1	2	2	1	1	1	1	3	1	2	2	0	0	1	8	1	1	2	2	2	3	2	2	3	3	2	2	2	1
16	0	1	1	1	0	0	1	0	-99	0	-99	104	104	2	2	1	1	1	8	1	1	3	3	2	2	1	2	3	2	5	2	0	0	1	6	1	2	2	1	1	1	3	2	1	4	3	5	4	1
16	1	1	1	1	0	0	3	1		1		1260		1	1	1	1	1	8	2	1	2	3	2	2	1	1	4	4	3	2	0	0	1	8	1	4	4	4	4	2	4	4	4	4	5	5	5	1
15	1	1	1	1	0	0	3	0	-99	0	-99	0	0	2	2	1	4	1	8	1	1	2	1	2	2	1	2	4	3	3	2	0	0	1	8	1	2	2	2	2	2	4	3	3	5	4	4	4	2
17	1	1	1	1	0	0	1	0	-99	1	4	0		2	2	1	4	3	8	2	1	1	3	2	2	1	1	4	1	2	2	0	0	1	6	1	3	4	5	3	2	5	5	4	3	4	5	5	1
16	1	1	1	1	0	0	3									1	4	1	8	2	2	1	1	2	2	1	1	3	1	3	3	1	1	1	8	1	2	2	2	2	2	2	2	2	2	2	2	2	2
	1	1	1	1	0	0	3	0	-99	0	-99	0	0	1	1	1	1	1	8	2	1	2	2	2	2	1	2	4	1	2	3	0	0	0	8	1	5	5	5	4	3	5	5	4	5	4	5	5	2
16	1	1	1	1	0	0	3	1	3	1	3			2	1	1	1	1	8	2		1	1	2	2	1	3	4	3	4	2	1	1	1	8	1	3	4	4	2	3	3	3	2	3	3	3	2	2
16	1	1	1	1	0	0	3	0	-99	0	-99	0	0	3	2	3	1	1	5	2	1	3	3	2	2	1	3	3	2	1	2	1	1	1	8	1	1	2	2	2	2	3	1	1	3	3	4	3	2
16	1	1	1	1	0	0	2	0	-99	0	-99	104	104	2	2	1	1	1	2	2	1	2	2	1	1	1	2	3	2	1	3	1	0	1	5	1	4	2	2	2	1	1	2	1	2	2	2	2	3
18	1	1	0	1	0	0	3							2	2	1	1	1	8	2		3	3	2	2	1	3	4	4	2	3	0	0	1	4	1	5	5	5	2	1	5	5	5	5	5	5	5	3
16	1	1	0	1	0	0	3	0	-99	0	-99	0	0	2	1	1	4	1	5	2		2	2	1	2	1	1	3	2	2	2	0	0	0	4	1	3	2	3	3	2	1	1	1	5	5	5	3	2
16	1	1	0	1	0	0	3	0	-99	0	-99	0	0	1	1	1	4	4	2	2	1	3	2	2	2	1	2	4	1	3	2	0	0	1	4	1	4	2	2	2	2	2	2	3	2	3	2	2	1
17	1	0	1	1	0	0	3	0	-99	0	-99	1068	0	2	2	1	4	5	1	2	1	1	2	2	2	1	3	4	1	4	2	0	0	1	8	1	3	2	2	2	1	2	2	2	3	2	2	2	2
17	0	0	1	1	0	0	2	1	1	0	-99	181	0	4	1	3	1	3	2	2	2	1	2	2	2	1	3	1	3	2	3	0	0	1	5	1	4	4	2	4	4	2	3	2	4	2	3	3	4
16	1	0	1	1	0	0	3	1	1	1	1	30	30	2	2	1	4	1	5	1	1	2	2	2	2	1	2	3	2	5	3	0	0	1	8	1	2	4	4	1	3	2	1	4	4	3	3	2	2
16	0	0	1	1	0	0	1	0	-99	0	-99	0	0	2	2	1	1	1	6	1	1	2	1	2	3	1	2	3	1	5	3	0	0	1	6	1	3	1	3	4	3	4	3	4	4	3	4	2	1
16	1	0	1	1	0	0	4	1	2	1	2			2	2	1	1	1	8	2	2	2	2	1	1	1	2	3	1	4	2	0	0	1	7	1	4	4	4	2	2	3	2	3	3	3	3	2	2
17	0	0	1	1	0	0	3							2	2	1	4	4	2	2	2	2	2	1	2	1	1	4	1	5	3	1	1	1	8	1	3	4	3	3	2	2	3	3	2	3	3	1	1
16	0	0	1	1	0	0	4	0	-99	0	-99	0	0		1	1	1	1	8	2		2	2	1	2	1	2	4	2	3	2	0	0	1	7	1	3	4	4	2	1	1	1	1	1	1	4	2	1
16	1	0	1	1	0	0	3	0	-99	0	-99	0	0	2	4	1	1	1	8	1	1	2	2	1	1	1	3	4	3		3	0	0	1	8	1	4	5	5	3	1	3	4	4	4	4	4	2	1
15	0	0	1	1	0	0	3							2	2	1	4	4	5	1	1	2	2	1	2	1	3	3	3	4	2	1	1	1	8	1	3	2	2	2	3	3	3	3	3	3	3	2	2
16	0	0	1	1	0	0	3	0	-99	0	-99	0	0	1	1	1	1	1	5	2	1	1	1	1	2	1	1	3	1	4					8	1	3	2	3	2	2	2	3	3	3	3	3	2	3
15	0	0	1	1	0	0	4	1	4	1	4			1	1	1	4	1	8	2		3	3	2	2	1	2	3	1	4	3	0	0	1	7	1	3	3	4	2	1	2	3	3	4	3	3	2	2
16	0	0	1	1	0	0	3	1	3	1	3	960	960	5	5	4	4	4	8	2		4	3	1	1	1	2	3	1	4	2	0	0	1	8	1	3	2	3	3	3	3	3	4	5	5	1	1	2
17	0	0	1	1	0	0	3	1						1	1	1	1	1	5	2	2	1	1	2	2	1	1	4	1	2	3	0	0	1	8	1	4	4	2	2	2	4	2	2	3	3	4	3	2
16	0	0	1	1	0	0	3	0	-99	0	-99	0	0	1	1	1	4	1	6	2	2			1	2	0	1	1	1	5	2	0	0	1	8	1	1	2	2	2	1	2	3	3	4	4	4	2	1
17	0	0	1	1	0	0	3	1	1	1	2			5	2	1	1	1	8	2	2	1	1	2	2	1	1	2	1	3	3	0	0	1	8	1	4	4	4	4	3	4	3	4	4	4	4	3	2
16	1	1	0	1	0	0	3	1	4	1	4			1	4	1	4	1	1	1	1	3	1	1	2	1	1	4	4	1	3	0	0	1	4	1	4	4	4	4	4	3	4	4	4	4	4	2	3
17	1	1	0	1	0	0	3									1	4	1	2	1	1	2	2	2	2	1	1	3	1	3	3	1	1	1	4	1	2	2	2	2	1	3	3	3	3	3	3	2	2
16	1	1	0	1	0	0	3	0	-99	0	-99	0	0	2	2	1	1	1	8	2	1	3	2	2	2	1	1	3	1	4	2	0	0	1	4	1	3	3	4		2	3	3	3	3	3	3	2	2
16	1	1	0	1	0	0	2	1		1				2	2	3	1	1	5	1	1	2	2	2	2	1	1	4	2	3	2	0	0	1	4	1	2	2	2	2	2	2	2	2	2	2	2	5	1
16	1	1	0	1	0	0	3	0	-99	0	-99	0	0	1	1	1	1	1	2	1	1	2	2	2	2	1	1	3	1	5	3	0	0	1	4	1	3	2	3	2	3	2	2	3	2	2	2	4	1
16	1	1	0	1	0	0	4	1	1	1	1	0	0	5	5	4	4	4	5	1	1	2	3	1	2	1	1	3	1	1	2	0	0	0	4	1	2	3	3	2	1	4	2	2	2	2	3	2	2
17	1	1	0	1	0	0	3	0	-99	0	-99	0	0	2	2	1	1	1	1	1	1	1	1	2	2	1	3	3	1	3	3	0	0		4	1	2	2	2	2	2	2	2	2	2	2	2	3	2
16	1	1	0	1	0	0	3	0	-99	0	-99	0	0	1	1	1	4	1	8	2		3	3	1	2	1	3	4	4	3	3	0	0	1	4	1	4	4	4	3	3	4	4	4	4	4	4	3	1
17	1	1	0	1	0	0	3	0	-99	0	-99	0	0	4	4	1	4	4	8	1	1	2	2	2	2	1	3	4	1	2	3	0	0		4	1	3	2	3	2	2	3	4	4	2	3	3	2	1
16	0	0	1	1	0	0	3	0	-99	0	-99	0	0	1	1	1	1	1	8	2	2	2	1	2	3	1	1	3	1	5	3	0	0	1	8	1	2	1	3	2	3	3	2	3	2	2	3	1	3
16	0	0	1	1	0	0	3	0	-99	0	-99	0	0	1	1	1	4	4	8	2	2	2	2	2	3	1	1	4	4	3	2	0	0	1	8	1	4		3	2	1	3	3	4	3	3	4	3	2
15	0	0	1	1	0	0	3	0	-99	0	-99	0	0	3	3	1	1	1	6	2		1	2	2	2	1	1	4	1	4					8	1	3	4	3	2	1	3	3	3	4	4	4	2	1
17	0	0	1	1	0	0	3	0	-99	0	-99	0	0	1	1	1	4	1	8	3	2	2	2	2	2	1	2	4	4	1	3	0	0	1	8	1	2	3	3	4	1	4	3	4	5	5	5	5	3
16	0	0	1	1	0	0	2							2	2	1	4	3	8	3	1	1	1	2	2	1	2	2	3	1	3	0	0	1	5	1	3	4	3	2	1	4	3	4	4	3	4	3	2
16	0	0	1	1	0	0	2	0	-99	0	-99	0	0	3	3	1	4	1	5	2	1	2	3	1	1	1	2	3	3	4	2	0	0	1	5	1	3	2	2	1	2	4	3	2	3	3	3	2	1
15	0	0	1	1	0	0	1	0	-99	0	-99	0	0	3	3	1	1	1	2	2	1	3	3	2	2	1	2	3	1	4	3	0	0	1	6	1	3	2	2	2	2	4	3	3	3	3	3	3	2
16	0	0	1	1	0	0	3	1	4	1	4	0	0	1	1	1	1	1	2	3	3	1	2	2	1	1	3	3	1	5	2	0	0	1	8	1	3	4	4	1	1	3	1	1	3	1	3	3	1
16	0	0	1	1	0	0	3	0	-99	0	-99	0	0	1	1	1	4	1	5	3	2	1	1	2	2	1	2	2	2	3	2	0	1	1	8	1	1	4	2	1	1	1	1	3	4	4	4	2	1
15	0	0	1	1	0	0	3	0	-99	0	-99	0	0	2	2	1	1	1	8	2	1	1	1	2	2	1	2	3	1	2	2	1	0	1	8	1	2	2	2	3	1	4	1	3	4	4	4	3	1
16	0	0	1	1	0	0	3	0	-99	0	-99	0	0	1	1	1	1	1	5	2	1	1	1	1	1	1	2	2	2	3	2	0	0	1	8	1	2	2	2	2	2	3	2	2	2	3	3	3	3
16	0	0	1	1	0	0	3	0	-99	0	-99	187	187	1	1	1	1	1	2	3	1	1	1	1	2	1	2	4	2	2	2	0	0	1	8	1	3	3	3	2	2	1	1	1	1	1	1	2	2
16	0	0	1	1	0	0	3	0	-99	0	-99	0	0	1	1	1	4	4	5	3	2	3	3	2	2	1	2	2	2	3	2	0	0	0	8	1	4	3	3	2	1	2	1	1	3	3	3	3	1
17	1	1	0	1	0	0	3	0	-99	0	-99	0	0	1	1	1	1	1	8	2	1	2	2	1	1	1	3	3	2	2	3	0	1	0	4	1	3	3	3	3	5	3	3	4	4	5	5	5	1
16	1	1	0	1	0	0	4	1		1				1	1	1	1	1	8	2	1	1	1	2	2	1	3	4	2	4	3	0	0	1	4	1	4	4	4		2	3	4	2	4	4	3	4	2
15	1	1	0	1	0	0	3	0	-99	0	-99	0	0	3	3	1	1	1	5	2	1	2	1	1	2	1	2	3	4	3	2	0	0	1	4	1	3	4	3	2	3	2	2	3	2	2	3	2	1
16	1	1	0	1	0	0	4	1	4	1	4	0	0	4	4	5	4	1	8	2	2	1	2	2	2	1	3	2	2	4	1	0	0	0	4	1	3	3	3	2	2	2	1	4	4	3	3	3	3
16	1	1	0	1	1	0	1	1	1	0	-99	270	0	4	3	3	4	4	7	2	1	3	3	2	2	1	3	4	4	4	3	0	0	1	4	1	3	4	4	1	1	4	3	4	3	4	4	3	1
16	1	1	0	1	0	0	3	0	-99	0	-99	0	0	3	3	1	4	1	6	1	1	2	3	2	2	1	2	3	2	4	3	1	1	1	4	1	5	5	5	5	5	5	5	5	5	5	5	3	3
16	0	0	1	1	0	0	3	0	-99	0	-99	0	0	2	2	1	1	1	2	2	2	2	1	1	2	1	2	4	4	3	2	1	1	1	8	1	4	4	5	5	4	4	4	4	4	4	5	3	2
17	0	0	1	1	0	0	4	1	4	1	4	270	270	3	3	1	1	4	5	2	1	2	3	1	2	1	3	4	3	5	2	0	0	1	7	1	3	2	2	2	1	3	1	2	4	3	3	3	2
17	1	0	1	1	0	0	3	0	-99	0	-99	0	0	1	1	1	1	1	5	2	1	2	3	1	2	1	2	3	2	1	3	0	0	0	8	1	3	4	3	1	1	5	5	3	1	5	4	3	1
18	1	0	1	1	0	0	3	0	-99	0	-99	0	0	3	3	1	1	1	8	2		1	2	1	2	1	1	3	3	2	3	1	1	1	8	1	1	1	1	1	2	4	3	4	4	4	4	5	1
17	1	1	0	1	0	0	3	1	2	1	2			3	3	1	4	4	8	2	2	2	3	1	1	1	1	3	1	2	3	0	0	1	4	1	2	2	4	3	1	2	2	2	2	3	3	3	1
16	1	1	0	1	0	0	4	0	-99	0	-99	785	785	2	2	4	1	1	8	2	2	3	3	2	2	1	2	4	2	3	2	0	1	0	4	1	3	3	3	2	4	4	3	3	4	3	4	3	2
16	1	1	0	1	0	0	3	0	-99	0	-99	0	0	3	3	5	1	1	2	2	2	2	2	2	2	1	2	4	3	3	3	0	1	1	4	1	3	3	3	4	2	3	2	4	4	3	3	3	1
16	1	1	0	1	0	0	3	1	2	0	-99		0	3	3	5	1	1	8	2	2	1	1	2	2	1	3	3	2	5	3	0	0	1	4	1	4	4	4	3	3	4	4	4	4	4	4	3	2
16	1	1	0	1	0	0	3	0	-99	1	2	0		2	2	1	3	1	5	4	4	1	1	3	3	1	1	2	1	3	2	1	1	1	4	1	3	3	3	3	1	3	3	3	3	3	3	3	1
16	0	0	1	1	0	0	1	1	2	1	2			1	1	1	4	4	2	2	1	1	2	2	3	1	2	3	1	3	2	0	0	0	6	1	4	3	4	1	1	4	2	4	4	4	4	5	5
16	0	0	1	1	0	0	3	1	4	1	4					1	1	4	2	3	1	1	2	1	2	1	2	3	3	2	2	0	1	1	8	1	2	4	2	3	1	2	2	2	5	1	4	3	3
16	0	0	1	1	0	0	3	0	-99	0	-99	0	0	1	1	1	1	1	8	3	2	2	2	2	2	1	1	2	1	2	3	0	0	1	8	1	1	4	4	2	3	4	2	4	4	4	5	5	1
16	1	1	0	1	0	0	3	0	-99	0	-99	0	0	3	3	1	1	1	8	2	2	2	2	2	3	1	1	4	1	1	3	0	0	1	4	1	4	4	4	2	1	3	4	4	4	3		3	2
16	1	1	0	1	0	0	3	0	-99	0	-99	0	0	1	1	1	4	1	8	2	2	1	1	2	2	1	1	3	1	2	3	0	0	0	4	1	4	4	4	3	1	3	3	4	4	4	4	5	3
16	1	1	1	1	0	0	3	0	-99	0	-99	0	0	1	1	1	1	1	8	2	1	1	2	1	2	1	2	2	3	3	2	0	0	1	8	1	3	3	3	3	3	3	3	3	3	3	3	3	3
15	0	1	1	1	0	0	3	0	-99	0	-99	0	0	1	1	1	1	4	8	3	2	1	2	1	1	1	2	2	2	4	2	0	0	1	8	1	2	3	3	2	3	3	3	2	3	2	2	2	1
17	0	1	1	1	0	0	1	0	-99	1	1	800	800	3	4	2	4	3	8	2	2	1	1	1	2	1	1	4	2	2	2	0	0	1	6	1	2	2	2	3	1	4	3	2	4	2	4	3	2
16	1	1	1	1	0	0	3	0	-99	0	-99	0	0			1	1	1	8	2	2	2	1	3	3	1	1	4	2	3	3	0	0	1	8	1	4	4	4	5	4	4	4	4	3	4	3	2	1
17	1	1	1	1	0	0	3	0	-99	0	-99	0	0			1	1	1	8	2	2	2	2	2	3	1	2	1	2	3	2	0	0	1	8	1	4	5	4	1	5	4	3	2	3	2	2	4	1
16	0	1	1	1	0	0	3	0	-99	0	-99	0	0	1	1	1	1	1	8	3	1	1	1	2	2	1	2	3	1	3	2	0	0	1	8	1	2	2	3	3	1	4	2	2	4	4	4	4	3
17	1	1	1	1	0	0	3	0	-99	0	-99	0	0	1	1	1	1	1	2	4	4	1	1	2	2	1	2	3	2	2	2	0	0	1	8	1	3	4	3	3	3	4	4	4	3	4	4	3	2
15	1	1	1	1	0	0	3	0	-99	0	-99	0	0	1	1	1	1	1	8	2		1	3	2	2	1	2	3	2	4	3	0	0	0	8	1	3	4	3	4	5	3	3	3	3	2	2	3	1
16	0	1	1	1	0	0	3	0	-99	0	-99	0	0	2	1	1	1	1	8	2	1	1	1	1	2	1	2	2	2	5	2	0	0	1	8	1	3	3	4	4	4	4	2	3	3	4	3	2	1
18	1	1	1	1	0	0	3	1		1		270	270	3	3	1	4	4	4	3		1	1	2	2	1	1	1	1	2	2	0	0	1	8	1	3	3	3	2	2	3	3	4	4	3	4	2	1
16	0	1	1	1	0	0	3	0	-99	0	-99	0	0	3	3	1	1	1	8	2	1	3	2	1	2	1	2	3	3	2	3	0	0	1	8	1	4	4	4	3	2	4	3	4	4	4	4	4	2
17	1	1	1	1	0	0	3	0	-99	0	-99	0	0	3	3	1	1	4	5	2		1	1	2	2	1	1	3	1	2	2	0	0	1	8	1	3	4	4	2	1	3	3	3	3	4	3	3	3
16	1	1	1	1	0	0	3	1	3	1	3	270	270	3	3	1	4	4	2	2	2	1	1	2	2	1	2	4	2	1	2	0	1	1	8	1	4	5	4	3	3	3	4	4	4	3	3	5	1
16	0	1	1	1	0	0	2	0	-99	0	-99	0	188	3	3	3	4	1	8	2		2	1	1	1	1	1	3	2	4	2	0	0	1	5	1	3	3	3	1	3	3	3	4	3	3	4	3	1
16	0	1	1	1	0	0	3	0	-99	0	-99	270	270	3	3	1	1	1	8	2	1	2	2	1	2	1	3	3	1	3	2	0	0	1	8	1	3	3	3	3	2	4	3	3	5	3	3	5	1
16	0	1	1	1	0	0	4	1	1	1		785	870	4	3	3	4	4	5	2	1	1	1	1	2	1	2	2	1	2	3	1	0	1	7	1	3	3	4	3	3	4	3	3	3	4	3	3	1
16	0	1	1	1	0	0	1	0	-99	0	-99	0	0	1	1	1	1	1	5	2	2	1	1	1	3	1	1	3	1	3	2	0	0	1	6	1	2	3	3	2	1	2	2	3	2	2	2	2	3
16	0	1	1	1	0	0	3	1	1	1	1	785	785	3	3	1	4	1	8	3	2	2	2	2	2	1	1	2	1	2	2	0	0	1	8	1	1	2	2	2	2	3	3	3	4	2	4	3	1
16	1	1	1	1	0	0	3	0	-99	1	4	0	785	1	1	1	3	3	5	2		1	1	2	2	1	1	3	1	5	3	1	1	1	8	1	3	3	3	5	2	3	3	4	4	3	3	3	2
16	1	1	1	1	0	0	4	1	2	1	2	270	270	3	3	1	4	1	8	1	1	3	2	1	1	1	2	3	2	4	2	0	0	1	7	1	3	2	3	1	1	3	3	4	2	2	2	2	2
17	1	1	1	1	0	0	3	0	-99	0	-99	0	0	3	3	1	1	1	5	3	3	1	2	2	2	1	1	3	1	4	2	0	0	1	8	1	2	3	2	2	1	3	2	2	4	2	3	3	1
16	1	1	1	1	0	0	3	0	-99	0	-99	785	785	1	1	1	4	4	2	2	1	1	1	1	2	1	2	2	2	5	2	0	0	1	8	1	4	4	4	3	3	3	4	4	3	3	3	2	2
16	1	1	1	1	0	0	3	0	-99	0	-99	0	0	3	3	3	3	1	2	2		1	2	1	2	1	1	4	1	2	3	0	0	1	8	1	2	2	2	2	1	1	3	2	1	1	3	2	2
17	1	1	1	1	0	0	3	0	-99	0	-99	785	785	3	3	1	4	1	8	2	1	2	1	1	2	1	3	3	1	2	3	0	1	1	8	1	2	2	3	2	1	3	2	2	2	3	3	3	2
17	1	1	1	1	0	0	4	1	1	1	1	785	785	5	5	1	4	1	2	3		1	1	2	2	1	3	4	4	4	1	0	0	1	7	1	2	2	2	1	1	2	3	4	4	3	4	2	2
16	0	0	0	1	0	1	4	0	-99	0	-99	0	0	1	1	1	1	1	4	3	2	2	2	2	2	1	2	4	1	1	3	0	0	0	3	3	3	4	4	3	3	4	4	4	4	4	4	4	2
16	1	0	0	1	1	1	3	0	-99	0	-99	0	0	1	1	1	2	1	5	2	2	3	2	2	2	1	1	3	3	2	3	0	0	0	4	1	3	3	3	3	3	4	4	3	1	2	3	3	1
16	1	0	0	1	0	1	3	0	-99	0	-99	0	0	2	2	1	1	1	5	2		4	4	1	1	1	3	3	4	5	2	0	0	0	4	1	2	3	2	1	1	2	1	1	1	2	1	2	5
16	1	0	0	1	1	1	4	0	-99	0	-99	0	0	2	1	1	1	1	8	2	1	3	3	2	2	1	3	3	4	2	2	0	0	0	3	3	3	3	3	3	3	3	3	3	3	3	4	3	2
16	1	0	0	1	1	1	3	0	-99	0	-99	0	0	2	2	1	4	1	5	2	1	2	2	1	2	1	2	3	3	1	3	0	0	1	4	1	3	4	2	2	1	4	3	3	4	4	4	3	3
16	0	0	0	1	0	1	4	1	2	0	1	50	50	2	2	1	3	3	5	4	4	1	1	3	2	1	2	2	2	3	2	0	0	1	3	3	2	2	3	3	2	4	2	2	4	3	4	3	1
17	0	0	0	1	0	1	4	1	2	1	2			1	1	1	4	1	5	4	4	1	1	1	1	1	1	1	1	5	3	0	1	0	4	1	3	2	2	1	3	3	3	2	3	3	3	2	1
16	1	0	0	1	0	1	4	0	-99	1	2	0		1	1	1	4	1	4	2	2	3	3	2	2	1	1	3	1	2	2	0	0	0	3	2	4	4	5	3	5	4	4	4	4	4	4	5	1
16	0	0	0	1	0	1	3	0	-99	0	-99	0	0	3	3	1	1	1	5	2	1	1	3	2	2	1	3	3	1	4	3	0	0	0	4	1	3	3	3	2	2	3	3	3	3	3	3	2	2
17	0	0	0	1	0	1	3	1	4	1	4			1	1	1	1	1	8	4	2	1	1	2	2	1	2	2	2	2	3	0	0	0	3	2	3	3	4	3	2	4	4	4	4	4	4	5	1
16	0	0	0	1	0	1	3	0	-99	0	-99	0	0	1	1	1	1	1	7	2		2	3	1	1	1	2	3	1	2	2	0	0	0	3	3	2	3	2	1	2	3	3	3	3	4	3	3	1
17	0	0	0	1	0	1	4	0	-99	0	-99	0	0	1	1	1	4	4	8	3	3	2	2	2	3	1	1	4	4	3	3	0	0	0	3	3	3	4	4	2	1	4	3	3	4	3	3	3	1
16	0	0	0	1	0	1	3	0	-99	0	-99	0	0	1	1	1	1	1	8	2	1	2	3	2	2	1	3	3	4	3	3	0	0	0	4	1	3	4	4	3	3	4	4	4	4	3	3	3	3
17	0	0	0	1	1	1	3	0	-99	0	-99	0	0	1	1	1	4	1	2	2	1	2	2	1	2	1	2	2	2	2	2	0	0	0	4	1	3	2	4	2	2	3	2	2	4	3	4	3	1
16	0	0	0	1	1	1	3	0	-99	0	-99	0	0	1	1	1	1	1	7	1	1	2	2	1	2	1	3	3	1	3	2	0	0	0	4	1	2	2	2	1	1	3	3	2	3	3	2	2	2
16	1	0	0	1	0	1	4	1	1	1	1	50	50	1	1	1	1	1	8	2	2	3	3	2	2	0	3	4	4	3	2	0	0	0	3	3	1	3	3	3	1	3	3	3	4	4	3	3	1
17	1	0	0	1	0	1	3	0	-99	0	-99	0	0	1	1	1	1	1	8	2		2	2	2	2	1	2	3	3	4	3	0	0	0	4	1	2	2	3	3	3	4	4	4	4	4	4	3	2
16	1	0	0	1	1	1	3	1	2	1	2			1	1	1	1	1	7	2		3	3	2	2	1	2	3	2	3	3	0	0	0	4	1	4	3	3	2	3	4	4	4	4	2	4	3	1
16	1	0	0	1	0	1	4	1	2	1	2			1	1	1	1	1	8	2	1	3	3	2	2	1	2	3	4	3	3	0	0	0	3	3	1	2	3	2	2	3	3	3	3	4	4	3	3
16	1	0	0	1	0	1	4	1	4	1	4	0	0	1	1	1	1	1	5	2	1	2	2	2	3	1	1	3	1	3	3	0	0	0	3	2	1	1	4	4	1	5	4	3	4	4	5	5	4
16	1	0	0	1	0	1	2	1		0	-99	0	0	1	3	2	4	4	5	1	1	2	2	1	2	0	2	3	4	3	2	0	0	0	3	2	2	2	3	2	3	3	3	3	3	3	4	2	1
16	1	0	0	1	0	1	3	0	-99	1	3	0	0	1	1	1	1	1	1	2		3	3	2	2	1	3	4	4	3	3	0	0	0	4	1	4	4	4	1	3	3	3	4	3	4	4	3	4
	0	0	0	1	1	1	3	0	-99	0	-99	0	0	1	1	1	1	1	8	2	1	3	3	2	2	1	2	3	1	1	3	0	0	0	4	1	3	4	4	3	2	4	4	4	4	4	4	3	2
17	1	0	0	1	0	1	4	1	3	1	3			2	2	1	4	4	2	1	1	3	3	2	2	1	3	4	3	2	2	0	0	1	3	3	4	3	3	3	2	3	3	3	3	3	3	5	5
17	1	0	0	1	0	1	4	1	1	1	1			1	1	1	1	1	8	2		1	3	1	3	1	2	2	2	3	3	0	1	0	3	2	1	3	3	4	3	3	2	3	3	2	4	3	2
17	1	0	0	1	0	1	3	0	-99	0	-99	0	0	1	1	1	1	1	2	2		4	3	2	2	1	2	3	4	2	3	0	1	0	4	1	1	3	3	2	3	3	3	3	3	3	3	3	2
16	1	0	0	1	0	1	4	0	-99	0	-99	0	0	1	1	1	1	1	8	2		2	3	2	2	1	3	3	2	4	3	0	0	0	3	2	3	3	3	3	3	4	4	4	4	4	4	3	3
16	1	0	0	1	0	1	3	0	-99	0	-99	0	0	1	1	1	1	1	8	1	1	2	1	3	3	1	3	3	3	2	3	0	0	0	4	1	3	3	3	1	4	4	4	4	4	4	4	5	5
16	1	0	0	1	0	1	3	0	-99	0	-99	0	0	1	1	1	1	1	7	1	1	1	1	2	2	1	2	3	2		2	0	0	0	4	1	3	5	3	4	3	4	4	4	3	4	4	3	4
16	1	0	0	1	1	1	4	1	4	1	4	450	450	1	1	1	1	1	5	1	1	3	1	2	2	1	2	3	1	5	2	0	0	0	4	1	2	2	2	2	2	3	3	3	3	3	3	2	1
16	0	0	0	1	0	1	3	0	-99	0	-99	0	0	1	1	1	1	1	8	1	1	1	1	1	2	1	3	3	1	3	3	0	0	0	4	1	3	3	3	3	4	3	3	4	3	3	4	2	2
16	0	0	0	1	0	1	3	0	-99	1	2	0		1	1	1	1	1		2		1	1	2	2	1	3	2	2	5	3	0	0	0	4	1	3	2	3	3	2	4	4	4	3	3	3	2	3
16	0	0	0	1	0	1	3	0	-99	0	-99	0	0	1	1	1	4	4	5	2	1	3	4	1	1	1	3	4	1	4	2	0	0	0	4	1	2	2	2	2	2	4	4	4	4	4	3	3	1
16	0	0	0	1	0	1	4	1	4	1	4			1	1	1	1	1		2	2	2	2	2	2	1	1	3	1	2	3	0	0	0	4	1	1	1	1	1	1	3	4	3	4	5	4	5	1
17	0	0	0	1	0	1	2	1	2	0	-99		0	1	1	1	1	1	8	2	1	2	2	2	2	1	1	3	2	1	3	0	0	0	4	1	2	4	3	3	1	3	4	4	4	3	3	2	3
16	0	0	0	1	0	1	3	0	-99	0	-99	0	0	1	1	1	1	1	8	1	1	3	4	2	2	1	2	3	4	1	2	0	0	0	4	1	3	3	4	2	3	4	3	4	4	3	3	3	1
17	1	0	0	1	0	1	4	0	-99	1	4	0		1	1	1	1	1	8	1	1	2	2	2	2	1	1	3	1	2	2	0	0	0	4	1	4	5	4	4	3	5	3	2	5	5	2	3	3
16	1	0	0	1	0	1	3	0	-99	0	-99	0	0	1	1	1	1	1	5	2		1	3	2	2	1	3	3	3	3	3	0	0	1	4	1	3	4	3	2	3	4	4	3	3	3	2	4	3
17	1	0	0	1	0	1	3	0	-99	0	-99	0	0	1	1	1	1	1	8	2		3	3	2	2	1	3	4	4	4	3	0	0	0	4	1	4	3	4	2	2	3	3	3	4	3	3	3	3
16	1	0	0	1	1	1	3	1	1	1	1			2	2	1	1	1	1	2		1	3	1	2	1	2	4	1	1	3	0	1	1	3	2	1	1	1	1	1	4	5	4	4	5	4	4	5
17	1	0	0	1	1	1	3	0	-99	0	-99	0	0	1	1	1	1	1	8	2	1	3	3	1	1	1	3	4	4	3	3	0	0	0	4	1	4	4	3	2	4	4	4	4	4	4	4	3	2
16	1	0	0	1	1	1	3	0	-99	0	-99	0	0	1	1	1	1	1	8	1	1	2	2	1	1	1	2	2	2	4	3	1	1	1	3	3	3	3	3	2	2	3	3	3	3	4	3	5	2
16	1	0	0	1	0	1	4	0	-99	0	-99	0	0	3	3	5	2	1	3	1	1	2	4	2	2	0	1	3	3	3	1	0	0	0	4	1	4	2	2	1	1	5	3	4	5	4	4	5	3
17	1	0	0	1	0	1	2	0	-99	1	3	0		1	1	1	4	4	7	2		2	2	2	2	1	1	3	4	4	3	0	0	0	3	2	3	3	4	3	2	4	3	3	4	4	4	2	2
16	1	0	0	1	0	1	2	1	4	0	-99		0	5	1	3	1	1	8	2	1	2	3	2	2	1	2	4	2	4	2	0	0	0	3	2	1	1	1	3	2	4	4	4	4	4	4	3	2
17	0	0	0	1	0	1	3	1	1	0	-99		0	4	4	5	4	1	8	3		2	2	1	1	1	1	3	1	3	3	0	0	1	3	3	4	3	4	2	2	4	4	3	4	4	3	3	1
17	0	0	0	1	0	1	4	1	1	0	-99		0	1	1	1	1	1	1	2	1	2	2	1	1	1	3	1	1	4	3	0	0	0	4	1	4	5	4	4	5	4	3	3	3	3	2	3	1
17	0	0	0	1	0	1	2	1	4	0	-99	0	0	1	1	1	4	1	5	1	1	1	2	1	2	0	2	3	1	1	2	0	0	0	3	2	1	3	3	1	1	4	4	4	4	3	3	5	1
16	0	0	0	1	1	1	3	0	-99	0	-99	0	0	1	1	1	1	1	8	3	2	3	3	2	2	1	3	4	4	3	3	0	0	0	4	1	3	3	3	3	3	4	4	4	4	4	4	3	4
16	1	0	0	1	1	1	4	0	-99	0	-99	0	0	1	1	1	3	3	8	2	2	3	3	3	3	1	1	3	1	3	3	0	0	0	3	2	4	5	5	4	2	5	4	4	5	5	4	5	1
16	1	0	0	1	1	1	4	0	-99	0	-99	0	0	1	1	1	1	1	8	1	1	3	4	1	1	1	3	3	3	2	3	0	0	0	4	1	3	4	4	2	4	4	4	4	4	3	4	3	1
16	1	0	0	1	1	1	4	0	-99	0	-99	0	0	1	1	4	4	4	4	1	1	3	4	1	1	1	2	4	3	3	3	0	0	0	4	1	5	5	5	5	5	5	5	5	5	5	4	4	3
17	0	0	0	1	0	1	3	0	-99	0	-99	0	0	1	1	1	1	1	8	2	2	1	2	2	2	1	2	3	1	1	3	0	0	0	4	1	3	2	3	2	1	4	4	4	3	4	4	4	2
16	0	0	0	1	0	1	3	1	4	1	4	400	400	1	1	1	1	1	3	2	2	2	2	3	3	0	1	4	1	3	2	0	0	0	4	1	3	2	3	2	1	4	4	4	5	5	5	4	1
17	1	0	0	1	0	1	4	0	-99	0	-99	0	0	1	1	1	1	2	8	4	4	2	2	2	3	1	2	3	2	2	2	0	0	0	3	2	3	3	3	2	2	3	3	4	4	3	3	3	2
16	1	0	0	1	0	1	4	0	-99	0	-99	0	0	1	1	1	4	1	8	1	1	4	4	1	2	1	2	2	2	4	3	0	0	0	3	3	4	4	3	3	3	4	2	3	3	4	4	3	2
16	0	0	0	1	1	1	3	1	2	1	2	0	0	2	2	1	1	1	8	2		2	2	1	1	1	3	4	4	4	3	1	1	0	4	1	5	5	5	5	1	5	5	5	5	5	5	5	5
16	0	0	0	1	1	1	3	0	-99	0	-99	0	0	2	1	1	1	1	8	1	1	2	3	2	2	1	2	4	2	2	2	0	1	0	4	1	3	4	4	2	3	4	4	4	4	4	3	3	1
16	0	0	0	1	1	1	3	0	-99	0	-99	0	0	1	1	1	1	1	8	2	1	3	3	1	1	1	3	4	4	2	3	0	0	0	4	1	4	4	4	2	2	4	3	4	4	4	4	3	1
16	0	0	0	1	1	1	3	1	2	0	-99		0	1	1	1	1	1	8	2	2	1	2	2	2	1	2	3	1	2	3	0	0	0	4	1	4	4	4	3	1	3	3	3	3	3	4	3	1
16	0	0	0	1	1	1	4	0	-99	0	-99	0	0	2	2	1	1	1	7	2		2	2	1	1	0	2	3	2		2	0	1	0	4	1	1	4	4	3	3	1	1	2	2	2	2	2	1
16	0	0	0	1	0	1	3	1	4	1	4			1	1	1	1	1	5	2		2	4	1	1	1	2	1	2	1	2	0	0	0	3	3	4	2	4	4	4	4	4	4	4	4	4	2	2
17	1	0	0	1	0	1	3	0	-99	0	-99	0	0	2	2	1	1	1	6	1	1	2	2	2	2	1	2	3	2	3	2	0	0	1	4	1	3	2	2	2	1	4	3	3	2	3	3	2	2
16	0	0	0	1	1	1	3	1	1	1	2			1	3	5	1	1	1	2		2	2	2	2	1	3	4	4	1	3	0	0	1	4	1	4	4	2	5	1	3	4	4	5	3	2	5	1
16	1	0	0	1	1	1	3	0	-99	0	-99	0	0	1	1	1	1	1	8	2		2	2	2	2	1	3	2	2	4	3	0	0	0	4	1	3	3	3	3	3	4	4	4	4	4	4	3	1
17	1	0	0	1	1	1	3	0	-99	0	-99	0	0	1	1	1	1	1	8	1	1	1	1	2	2	1	2	1	2	1	3	0	0	0	4	1	4	3	4	4	4	3	4	4	3	4	3	4	2
16	1	0	0	1	1	1	3	0	-99	0	-99	0	0	1	1	1	1	1	8	1	1	3	3	2	2	1	2	4	3	3	3	0	0	0	4	1	4	3	5	4	2	4	4	3	4	3	3	4	2
17	1	0	0	1	0	1	3	0	-99	0	-99	0	0	1	1	1	4	1	8	2		3	3	2	2	1	3	4	3		3	0	0	0	3	3	2	3	2	4	2	4	4	4	5	4	4	3	1
16	1	0	0	1	0	1	3	0	-99	0	-99	0	0	1	1	1	1	1	8	2	1	3	3	1	1	1	3	4	3	3	3	0	0	0	4	1	3	3	4	2	2	4	4	4	5	4	4	3	2
16	1	0	0	1	0	1	4	1	2	1	2	0	0	1	1	1	4	1	8	1	1	3	4	1	1	1	2	3	1	2	3	0	0	0	3	3	1	4	3	1	1	5	5	4	5	5	4	5	1
17	1	0	0	1	1	1	3	0	-99	0	-99	0	0	1	1	1	1	1	8	2	2	2	2	2	2	1	2	3	1	4	2	0	0	0	4	1	4	4	4	3	1	4	4	4	4	3	4	3	3
16	1	0	0	1	0	1	3	0	-99	0	-99	0	0	1	1	1	1	1	8	2		2	2	2	2	1	1	3	1	1	3	0	0	0	3	2	4	4	4	3	3	4	3	4	3	4	4	3	3
16	1	0	0	1	1	1	3	0	-99	0	-99	0	0	1	1	1	1	1	8	2	1	4	4	1	1	1	2	4	4	3	3	0	0	1	4	1	4	5	5	4	5	5	5	5	5	5	5	5	5
16	1	0	0	1	0	1	2	1	2	0	-99	0	0	1	1	1	1	1	2	3		1	1	3	3	1	2	3	1	5	3	0	1	0	3	2	2	2	2	2	2	3	3	3	3	3	3	1	1
16	1	0	0	1	1	0	3	0	-99	0	-99	0	0	1	1	1	1	1	5	3		2	1	1	2	1	3	3	1	5	3	1	1	0	3	2	3	2	2	2	1	3	2	2	3	3	3	2	1
15	1	0	0	1	0	1	4	1	1	1	1	0	0	1	1	1	4	4	8	1	1	2	2	1	2	1	2	1	2	3	3	0	0	0	3	3	3	4	4	2	5	3	3	4	4		3	4	3
16	1	1	0	1	1	1	3	0	-99	0	-99	0	0	1	1	1	1	1	5	2	2	2	4	1	1	1	3	4	4	5	3	1	1	0	4	1	1	3	3	1	1	1	1	4	1	1	1	2	1
18	1	1	0	1	0	1	3	0	-99	0	-99	0	0	4	4	1	1	1	8	4	1	1	1	3	3	1	3	2	2	3	2	1	1	1	3	3	3	4	4	1	4	3	3	4	4	3	5	3	4
17	1	1	0	1	1	1	3							2	2	1	1	1	8	2		1	1	1	2	1	3	1	2	4	2	0	0	1	4	1	4	3	3	3	4	4	4	4	4	3	3	3	2
17	1	1	0	1	1	1	3	0	-99	0	-99	0	0	2	2	1	1	1	8	3	2	3	3	2	2	1	3	4	4	3	3	0	0	1	4	1	3	3	3	3	3	3	3	3	4	4	4	5	5
16	1	1	0	1	1	1	2	1	2	0	-99	8000	0	5	1	1	1	1	6	1	1	1	1	3	3	1	3	2	4	5	2	1	1	1	4	1	4	4	3	3	4	4	3	3	4	3	4	3	1
16	1	1	0	1	0	1	3	0	-99	0	-99	0	0	1	1	1	1	1	8	2		1	1	2	2	1	3	4	3	4	3	0	0	0	4	1	3	3	3	2	1	3	3	2	3	3	4	3	2
16	1	1	0	1	0	1	3	0	-99	1	4	0		1	1	1	1	1	8	2	2	3	3	2	2	1	3	2	4	3	3	0	0	0	4	1	4	4	4	3	2	4	4	4	3	3	3	4	4
16	1	1	0	1	0	1	3	0	-99	0	-99	0	0	1	1	1	1	1	8	2	2	2	2	2	2	1	2	4	4	3	3	0	0	0	4	1	3	4	3	3	1	3	3	3	4	4	4	4	1
17	1	1	0	1	0	1	4	1	4	1	4			1	1	1	1	1	8	1	1	2	2	2	2	1	1	4	2	2	2	0	0	0	3	2	3	4	4	2	5	3	4	4	3	3	3	4	3
16	1	1	0	1	1	1	3	0	-99	0	-99	0	0	1	4	1	1	1	8	2		4	4	2	2	0	3	4	1	1	2	0	1	0	4	1	4	4	4	5	3	4	4	4	4	3	4	3	3
16	1	1	0	1	1	1	4	1	1	1	1			2	2	1	1	1	1	2		2	2	1	2	1	3	3	3	3	3	0	0	1	4	1	2	3	3	3	1	3	2	2	2	3	3	3	3
16	1	1	0	1	1	1	3	0	-99	0	-99	0	0	1	1	1	1	1	1	2	2	2	2	2	2	1	2	4	2	2	3	0	0	0	4	1	4	4	3	2	1	4	4	4	4	4	4	4	3
17	1	1	0	1	1	1	3	1	4	1	4			2	2	1	4	1	8	2	1	4	4	2	2	1	3		2	2	2	0	0	1	3	3	3	3	3	2	3	4	3	4	3	4	3	3	2
16	1	1	0	1	0	1	4	1	4	1	4			2	2	1	1	1	2	2	1	2	2	2	2		3	3	2	1	2	0	1	1	3	2	3	4	3	2	1	3	3	3	4	3	4	4	1
16	1	1	0	1	0	1	3	0	-99	0	-99	0	0	1	1	1	4	4	1	2	1	3	2	1	2	1	1	3	2	1	2	0	0	0	4	1	1	2	3	3	3	2	3	3	4	2	3	1	1
17	1	1	0	1	0	1	3	1	2	1	2			1	1	1	1	1	8	2	2	2	2	2	2	1	3	4	4	3	3	0	0	0	3	2	3	3	3	3	3	3	5	5	3	3	3	3	1
16	1	1	0	1	1	1	3	0	-99	0	-99	0	0	1	1	1	1	1	8	2		3	2	2	2	1	2	3	4	5	2	0	0	0	4	1	3	3	3	3	3	3	4	4	3	3	3	3	1
16	1	1	0	1	1	1	3	1	1	1	1			2	3	1	1	1	1	4		2	3	1	3	1	2	2	4	1	3	0	0	0	3	3	2	1	2	3	1	3	4	2	1	3	4	1	3
16	0	0	0	1	0	1	3	0	-99	0	-99	0	0	1	1	1	1	1	8	3	2	2	2	2	2	1	2	3	2	2	2	0	0	1	3	2	3	3	4	3	3	3	4	3	4	4	3	3	1
16	1	0	0	1	0	1	4	1	4	1	4			1	1	1	4	1	8	2		3		2	2	1	1	3	1	2	2	0	0	1	3	2	2	2	1	2	1	3	4	4	4	3	4	2	1
16	0	0	0	1	0	1	4	1	4	1	4	0	0			1	1	1	1	3	2	2	2	2	2	1	3	3	2	2	3	1	0	1	3	3	2	2	2	1	1	4	5	2	5	5	5	3	2
16	1	0	0	1	0	1	3	1	4	1	4	0	0	2	1	1	1	1	8	2	2	2	2	2	2	1	1	4	3	3	3	0	0	1	3	2	3	4	2	2	3	4	4	4	4	4	4	3	3
16	1	0	0	1	0	1	4	0	-99	0	-99	0	0	2	2	1	4	1	8	2	1	3	3	1	2	1	2	2	3	2	3	0	0	1	3	3	3	3	3	3	3	4	4	4	4	4	3	3	2
16	0	0	0	1	0	1	3	0	-99			0		2	2	1	1	1	8	2	1	2	2	2	2	1	1	3	2	2	3	0	0	1	4	1	4	4	4	3	3	5	5	5	5	4	5	5	4
16	1	0	0	1	0	1	4	0	-99	0	-99	0	0	2	2	1	1	1	8	2	2	2	2	2	2	1	3	3	4	3	3	0	0	1	3	3	4	4	3	4	4	4	4	4	4	4	4	5	4
16	0	0	0	1	1	1	3	0	-99	0	-99	0	0	1	1	1	1	1	5	1	1	2	3	2	2	1	3	1	3	3	2	0	0	1	4	1	2	2	2	4	3	2	2	3	2	2	3	1	1
17	1	0	0	1	0	1	3	1	4	1	4			2	2	1	4	1	8	4	5	3	3	2	3	0	2	4	3	3	3	0	1	1	3	2	5	5	5	3	5	3	3	3	3	3	3	1	4
17	1	0	1	1	1	1	3	1	4	1	4	85	85	1	1	1	1	1	8	3	1	2	3	1	1	1	2	1	1	2	3	0	0	1	8	1	2	3	3	3	1	3	2	1	1	5	4	5	5
16	0	0	1	1	0	1	3	0	-99	1		0		2	2	1	1	1	5	3		2	2	2	2	1	3	2	4	4	3	0	0	1	8	1	2	1	2	1	1	2	2	2	2	2	2	2	2
17	1	0	1	1	0	1	3	0	-99	0	-99	0	0	1	1	1	1	1	8	1	1	1	4	2	2	1	3	4	2	2	3	0	0	1		2	4	4	4	4	4	4	4	4	4	4	4	4	1
16	0	0	1	1	0	1	3	0	-99	0	-99	0	0	2	2	1	1	1	8	1	1	2	3	2	2	1	2	4	4	2	2	0	0	1	8	1	4	4	4	3	2	4	4	2	4	4	4	4	2
17	0	0	1	1	0	1	3	1	2	1	2	85	400	1	1	1	1	1	8	3	1	2	2	1	1	1	2	3	3	3	3	1	0	1		2	3	3	3	3	2	3	3	4	4	3	4	3	1
16	0	0	1	1	0	1	3	1	4	0	-99	0	0	2	2	1	1	1	8	2	2	2	3	3	3	1	3	3	3	2	3	0	0	1	8	1	2	2	2	2	1	3	3	4	3	2	3	2	1
16	0	0	1	1	0	1	2	1	2	0	-99	0	0	2	4	2	1	1	5	1	1	3	3	1	1	1	2	3	1	4	2	0	0	1		2	2	3	2	2	1	3	3	2	1	1	3	1	2
17	0	0	1	1	0	1	3	0	-99	0	-99	0	0	2	2	1	4	4	2	3		1	1	2	2	1	2	2	2	1	1	0	0	1		2	2	3	2	2	1	2	1	1	4	2	4	4	1
17	0	0	1	1	0	1	4	1	4	1	4	0	0	2	2	1	1	1	5	3	1	1	2	2	2	1	2	1	1	2	2	0	0	1		3	1	1	1	1	1	2	1	1	2	4	3	3	2
17	0	0	1	1	1	1	4	1	4	1	2			2	2	1	3	3	5	2	1	2	2	3	2	1	2	3	1	3	2	0	1	1		2	1	1	1	1	1	3	3	3	4	3	3	3	4
17	0	0	1	1	0	1	4	1	4	1	4			2	2	1	4	4	4	3		2	1	1	1	1	2	2	2	1	3	0	0	1		3	1	2	1	1	1	5	5	5	5	5	5	4	1
17	0	0	1	1	0	1	4	1	1	1	1	0	0	2	2	1	1	1	8	2	2	2	2	2	3	1	2	3	2	4	2	0	1	1		3	2	3	3	3	4	3	3	3	3	3	3	2	1
17	1	0	1	1	0	1	4	1	3	1	3	0	0	2	2	1	1	1	8	3	2	1	2	2	2	1	2	2	2	3	2	0	0	1		2	2	3	2	2	3	3	2	3	4	3	3	3	1
16	0	0	1	1	0	1	4	1	1	1	1	0	0	2	2	1	1	1	8	3	1	3	1	1	2	1	2	3	4	2	2	0	0	1		2	4	4	3	3	2	4	3	4	4	3	4	3	3
17	0	0	1	1	0	1	3	0	-99	0	-99	0	0	2	2	1	1	1	2	2	1	1	2	1	2	1	2	3	2	4	2	0	0	1	8	1	3	3	3	2	4	4	3	4	4	4	4	3	2
16	0	0	1	1	0	1	3					0	0	2	2	1	4	1	2	3	3	3	1	1	2	1	2	3	3	3	2	0	0	1	8	1	3	4	4	4	2	3	3	3	3	3	3	3	3
15	1	0	1	1	0	1	4	1	4	1	4	0	0	1	1	1	1	1	8	2		2	2	2	2	1	1	1	2	4	3	0	0	1		2	3	3	3	3	2	3	3	3	4	3	3	2	2
17	1	0	1	1	0	1	4	1	4	1	4	0	0	2	2	1	1	1	8	3	2	2	2	2	2	1	1	3	1	4	2	0	0	1		2	3	3	4	2	1	3	2	4	3	3	3	2	2
16	0	0	1	1	0	1	3	0	-99	0	-99	0	0	2	2	1	1	1	2	2		1	2	3	3	1	1	4	1	2	2	0	0	1	8	1	3	4	3	2	4	3	3	4	5	3	3	3	2
17	0	0	1	1	0	1	4	0	-99	0	-99	0	0	2	2	1	3	3	2	2	2	2	2	2	2	1	1	3	1	2	2	0	0	1		2	2	2	2	2	2	1	1	5	5	5	5	3	2
16	0	0	1	1	0	1	4	1	2	1	2	0	0	2	2	1	1	1	8	2	1	2	2	2	2	1	2	4	1	3	3	0	0	1		3	3	4	2	2	3	3	4	4	4	3	2	3	2
16	0	0	1	1	1	1	3	0	-99			0		1	1	1	1	1	8	1	1	1	1	2	2	1	2	4	2	3	2	0	0	1	8	1	2	3	3	1	1	4	3	3	3	4	3	3	2
16	0	0	1	1	0	1	4	1	1	1	1	0	0	2	2	1	4	1	5	2	1	1	2	1	2	1	2	1	2	3	2	0	0	1		3	3	3	3	3	3	3	3	3	3	3	3	3	2
16	1	1	0	1	0	1	3	0	-99	0	-99	0	0	2	2	1	1	1	8	2	1	3	4	2	2	1	2	3	4	3	3	0	0	1	4	1	5	5	5	5	5	5	5	5	5	5	5	5	5
16	1	1	0	1	0	1	4	1	4	1	4	0	0	2	2	1	1	1	8	1	1	4	2	2	2	1	1	1	3	3	3	0	1	1	3	2	2	4	4	1	1	2	2	2	2	1	4	1	4
16	1	1	0	1	0	1	4	0	-99	0	-99	0	0	2	2	5	4	1	8	2		2	1	2	2	1	2	4	2	3	2	0	0	1	3	2	3	3	3	2	2	3	3	3	3	3	3	2	2
16	1	1	0	1	0	1	1	0	-99	0	-99	0	0	1	1	1	1	1	7	1	1	1	2	2	2	1	2	4	3	2	3	0	0	1	4	1	3	4	2	1	2	2	4	4	4	2	3	3	2
17	1	1	0	1	0	1	4	1	4	1	4	85	85	2	2	1	1	1	2	2	2	2	3	2	2	1	1	3	2	4	2	1	0	1	3	3	3	4	4	2	1	4	3	4	4	4	4	3	2
17	1	1	0	1	0	1	4	1	1	1	1	1500	1720	4	4	5	1	1	5	4	4	1	1	2	2	1	1	4	1	4	3	0	1	1	3	3	2	2	2	4	1	2	4	4	4	2	4	3	2
17	1	1	0	1	0	1	4	1	3	1	3	0	0	2	2	1	1	1	8	3	3	1	1	1	2	1	1	3	1	2	2	0	0	1	3	3	1	1	3	2	1	2	3	3	4	3	3	2	2
17	1	1	0	1	1	1	3	0	-99	0	-99	0	0	2	2	1	1	1	5	2		2	2	1	2	1	3	4	1	2	3	0	0	1	4	1	1	1	1	2	1	5	5	4	4	4	4	5	1
16	1	1	0	1	1	1	4	0	-99			0		2	3	2	2	2	7	1	1	1	1	1	1	0	1	4	2	3	2	0	0	1	4	1	3	3	3	3	3	3	3	3	3	3	3	2	2
15	1	1	0	1	0	1	4	1	4	1	4	0	0	2	2	1	1	1	5	2		1	3	2	2	1	3	3	1	5	2	1	0	1	3	3	2	3	2	2	2	3	2	3	2	2	3	2	2
16	1	1	0	1	0	1	4	1	4	1	4	0	0	2	2	1	1	1	8	2	1	3	1	2	2	1	3	3	1	5	3	0	0	1	3	2	3	3	3	2	4	3	3	3	4	3	3	2	2
16	1	1	0	1	1	1	4	1	4	1	4	0	0	2	2	1	1	1	6	2	1	2	4	2	2	1	2	4	1	2	2	1	1	1	4	1	3	3	4	2	2	4	4	4	3	3	3	3	2
16	1	1	0	1	1	1	2	1	4	0	-99	0	0	2	2	1	1	1	8	2	1	3	4	1	1	1	3	4	2	2	3	0	0	1	4	1	3	4	4	3	2	1	1	4	2	2	2	3	3
16	1	1	0	1	0	1	4	1	4	1	4			2	2	1	4	1	8	2	1	3	3	1	1	1	2	3	1	3	2	0	0	1	3	2	2	4	2	2	3	2	3	4	4	2	3	3	2
17	1	1	0	1	0	1	3	0	-99	0	-99	0	0	2	2	1	1	1	2	2	1	1	2	2	2	1	2	4	4	3	2	1	1	1	4	1	3	3	4	3	2	3	2	2	5	3	3	3	1
16	1	1	0	1	0	0	3	0	-99	0	-99	0	0	2	2	1	1	1	6	2	2		2	3	2	1	2	4	3	5	2	0	0	1	4	1	4	4	4	1	1	3	3	3	4	2	2	3	1
16	1	1	0	1	0	1	4	1	2	1	2	0	0	1	1	1	4	1	5	2	1	2	3	1	1	1	1	3	1	3	1	0	0	1	3	3	1	2	2	1	3	4	4	3	4	4	4	3	3
16	1	1	0	1	0	1	4	1	4	1	4			2	2	1	1	1	8	2	1	2	2	2	1	1	1	3	1	3	2	0	0	1	3	3	3	3	3	2	2	3	3	3	3	3	3	2	2
15	1	1	0	1	0	1	4	1	3	1	3	0	0	2	2	1	1	1	5	2	2	2	2	2	2	1	1	3	2	2	3	0	0	1	3	3	2	2	3	2	1	4	4	2	4	4	4	3	2
16	1	1	0	1	0	1	3	1	4	1	4	0	0	1	1	1	1	1	8	2	1	3	3	2	2	1	3	4	3	2	3	0	0	1	3	3	4	5	4	3	5	5	5	5	5	5	5	5	4
17	1	1	0	1	0	1	3	0	-99	0	-99	0	0	2	2	1	4	1	2	1	1	1	3	2	2	1	2	4	2	2	3	0	0	1	4	1	2	2	2	2	2	5	3	2	3	5	5	5	1
16	1	1	0	1	0	1	3	1		1				1	1	1	1	1	2	2		2	2	2	2	1	3	4	2	2	3	0	0	1	4	1	2	4	3	1	3	4	4	4	4	4	4	3	1
16	1	1	0	1	0	1	4	1	4	1	4	0	0	2	2	1	4	1	8	2	2	1	1	2	2	1	2	1	2	2	3	0	0	1	3	2	2	4	4	2	2	4	2	4	5	2	4	3	2
16	1	1	0	1	0	1	4	1	4	1	4	0	0	2	2	1	1	1	8	2	2	3	3	3	3	1	2	1	4	2	2	0	0	1	3	2	3	3	3	3	1	3	4	3	3	3	3	3	1
17	1	1	0	1	0	1	4	1	4	1	4	0	0	2	2	1	4	4	8	2	2	1	1	2	2	1	2	1	4	4	2	0	1	1	3	3	3	5	5	3	1	3	4	4	4	3	3	3	1
16	1	0	0	1	0	1	3	1	4	1	4	0	0	1	1	1	4	1	2	2	1	2	2	1	2	1	2	3	2	3	2	0	0	0	3	2	3	3	3	2	3	3	2	3	3	3	3	3	2
17	1	0	0	1	0	1	4	1	4	1	4	0	0	1	1	1	4	1	8	1	1	2	3	1	1	1	2	3	2	4	3	0	0	0	4	1	3	3	3	4	3	5	4	4	5	4	4	4	2
17	1	0	0	1	0	1	4	1	1	1	1	0	0	2	2	1	1	1	8	2	2	2	2	2	2	1	1	4	4	2	3	0	0	1	3	2	2	4	2	2	3	5	3	3	4	4	4	4	2
16	1	0	0	1	0	1	4	1	4	1	4	0	0	2	2	1	1	1	8	1	1	2	3	2	2	1	2	3	2	3	3	0	0	1	4	1	4	4	3	2	2	4	3	4	3	5	4	3	3
16	1	0	0	1	0	1	4	1	4	1	4	0	0	2	2	1	1	1	8	2	2	2	2	2	2	1	3	3	4	3	2	0	0	1	3	3	3	3	3	1	1	4	4	3	4	3	3	3	4
17	0	0	0	1	1	1	4	0	-99	1	4	0	0	2	2	1	1	1	8	1	1	1	1	2	3	0	1	3	3	1	2	0	0	1	4	1	3	3	2	1	2	4	2	3	4	4	4	4	1
16	0	0	0	1	0	1	1	0	-99	1	4	0		2	2	1	1	1	8	3	3	3	4	1	2	1	3	3	1	2	2	0	0	1	4	1	3	3	3	2	2	5	5	5	5	5	5	4	4
17	1	0	0	1	0	1	4	1	2	1	2	1700	1700	4	4	1	4	4	8	2	2	2	3	1	2	1	1	3	4	2	3	0	0	1	3	3	4	5	4	5	3	5	4	5	4	4	4	4	3
16	0	0	0	1	0	1	4	1	4	1	4	0	0	2	2	1	4	1	8	2	2	2	2	2	2	1	2	3	1	3	2	0	0	1	3	3	1	3	3	2	2	4	3	4	5	4	4	4	1
17	0	0	0	1	0	1	2	1	4	0	-99	0	0	1	1	1	4	1	2	2	2	2	2	2	2	1	1	3	1	4	3	0	0	1	3	3	3	3	3	2	2	3	2	3	4	3	4	3	1
16	0	0	0	1	0	1	4	1	1	1	1	0	0	2	2	1	1	1	5	2	1	2	3	2	2	1	2	3	2	2	2	0	0	1	3	2	2	3	3	2	2	4	3	4	3	4	3	2	1
17	0	0	0	1	1	1	3	0	-99	0	-99	0	0	2	2	1	1	1	5	3	2	2	2	2	2	1	3	3	3	3	2	0	0	1	4	1	3	3	3	2	2	4	4	2	4	2	4	4	1
16	0	0	0	1	1	1	4	1	2	1	2			1	1	1	1	1	8	2	1	2	4	2	2	1	2	4	4	2	3	0	0	1	4	1	1	3	2	1	1	4	4	2	3	4	4	4	1
17	1	0	0	1	1	1	3	0	-99	0	-99	0	0	2	2	1	1	1	8	1	1	3	3	2	2	1	3	3	3	3	2	0	0	1	4	1	4	3	4	2	3	4	1	2	4	3	3	4	1
16	1	0	0	1	0	1	3	0	-99	0	-99	0	0	2	2	1	1	1	2	2	2	1	2	2	2	1	1	3	1	3	2	0	0	0	4	1	4	4	2	4	4	4	4	4	5	5	5	5	3
17	0	0	0	1	0	1	4	1	4	1	4	0	0	2	2	1	1	1	8	2		3	3	2	2	1	2	4	2	2	2	0	0	1	3	3	3	4		2	1	4	3	2	3	4	4	5	2
16	1	0	0	1	0	1	4	1	4	1	4	0	0	1	1	1	1	1	8	4	3	2	1	2	2	1	2	3	2	3	2	0	0	1	3	2	1	1	1	1	1	2	2	2	3	3	3	2	2
16	1	0	0	1	0	1	4	1	1	1	1			2	2	1	5	5	5	2	1	3	3	2	2	1	3	3	1	4	2	0	0	1	3	2	1	1	1	1	1	3	1	3	3	3	3	3	3
15	1	0	0	1	0	1	3	0	-99	0	-99	0	0	1	1	1	1	1	8	2	1	1	2	2	1	1	2	4	3	3	3	0	0	0	4	1	4	3		1	1	4	3	3	4	3	5	3	1
15	1	0	0	1	0	1	4	0	-99	1	1	0		2	2	1	4	1	6	2		2	1	2	2	1	3	3	4	3	2	0	0	1	3	2	3	3	3	1	2	2	2	2	2	2	2	2	2
17	1	0	0	1	0	1	4	1	3	1	3			2	2	1	1	1	2	2	2	1	2	1	1	1	3	4	2	3	3	1	1	1	3	3	3	2	4		4	4	4	4	3	4	4	3	1
16	1	0	0	1	0	1	3	0	-99	0	-99	0	0	2	2	1	4	1	8	1	1	2	3	1	1	1	2	4	4	3	2	0	1	1	4	1	3	3	3	3	3	3	4	4	4	4	4	3	3
16	1	0	0	1	0	1	4	1	4	1	4	83	83	5	2	3	1	3	1	1	1	4	2	1	1	0	3	4	4	4	3	0	0	1	3	3	3	4	2	1	1	3	4	2	3	3	3	3	2
17	1	0	0	1	1	1	1	0	-99	0	-99	0	0	2	2	1	1	1	5	2	2	2	2	2	2	1	2	4	1	2	3	0	1	1	4	1	2	3	3	3	2	5	5	4	3	4	4	5	3
17	1	0	0	1	0	1	3	0	-99	1	3	0		2	2	1	1	1	3	2	2	3	2	1	2	1	2	4	2	3	2	0	0	1	4	1	3	4	5	2	1	4	4	4	4	4	4	4	1
16	1	0	0	1	0	1	4	1	4	1	4	0	0	4	3	3	1	1	8	2		3	1	2	2	1	2	3	1	1	3	1	1	1	3	3	1	1	1	1	2	4	3	4	4	4	4	3	3
17	0	0	0	1	0	1	4	1	2	1	1	0	0	2	2	5	4	1	5	2		1	3	1	2	1	1	3	2	3	2	0	0	1	3	2	1	2	2	1	1	3	2	2	2	3	4	2	1
17	0	1	0	1	0	1	4	1	4	1	4			4	4	1	4	4	8	4		1	2	1	2	0	2	1	4	1	2	0	0	1	3	2	2	3	3	2	5	1	2	3	4	3	2	2	3
17	0	1	0	1	0	1	3	0	-99	0	-99	0	0	4	4	1	1		5	1	1	2	1	1	1	1	2	2	2	1	1	1	0	1	3	2	2	3	2	2	1	3	4	4	5	4	4	3	3
17	0	1	0	1	0	1	1	1	1	0	-99	150	150	3	1	3	1	1	8	4	2	1	2	2	2	1	2	2	3	4	2	0	0	1	3	2	2	2	2	3	2	4	2	2	2	2	2	3	1
16	0	1	0	1	0	1	3	0	-99	0	-99	0	0	5	2	2	1	1	7	3		2	2	1	2	1	2	2	2	3	3	0	0	1	4	1	3	3	3	3	1	3	3	3	3	3	3	2	2
17	0	1	0	1	0	1	3	0	-99	0	-99	0	0	1	1	1	1	1	8	2	2	2	2	2	3	1	2	3	2	2	3	0	0	1	4	1	4	4	4	4	4	4	4	4	4	4	4	3	2
18	0	1	0	1	0	1	3	0	-99	0	-99	0	0	4	4	5	1	1	8	4	4	1	2	2	2	1	3	2	4	1	2	0	1	1	3	2	3	3	3	2	3	4	4	3	3	3	2	2	4
16	0	1	0	1	0	1	3	0	-99	0	-99	0	0	2	2	1	1	1	8	2		2	2	1	1	1	2	4	4	1	3	0	0	1	4	1	2	4	3	2	3	4	3	3	4	4	4	3	1
15	1	1	0	1	0	1	4	1	1	1	1	70	70	3	3	1	3	3	8	2	2	2	2	1	1	1	2	2	4	4	3	0	0	1	3	3	4	4	4	4	4	4	3	4	5	4	4	2	2
18	1	1	0	1	0	1	1	1	1	1	1			1	1	1	1	1	1	3		4	1	1	1	1	2	2	2	1	3	1	1	0	3	2	4	4	4	4	4	4	4	4	3	4	4	3	3
17	0	1	0	1	0	1	3	0	-99	0	-99	0	0	2	2	1	1	1	8	3		2	2	2	2	1	2	2	2	1	3	0	0	1	4	1	3	4	3	2	2	4	3	4	3	4	4	3	2
17	0	1	0	1	0	1	4	0	-99	0	-99	0	0	2	2	1	1	1	8	3	3	3	3	2	2	1	2	1	1	1	3	0	0	1	4	1	4	4	4	3	3	4	4	3	5	4	4	3	3
16	1	1	0	1	0	1	4	1	4	1	4			2	2	1	1	1	2	4	1	1	2	1	2	1	3	2	2	2	2	0	0	1	3	3	2	2	2	2	1	5	4	4	1	5	5	5	4
16	0	1	0	1	0	1	4	1	4	1	4			1	1	1	1	1	5	3	1	3	2	2	2	1	1	3	2	3	2	0	0	1	4	1	3	3	3	3	1	3	3	3	4	3	4	2	2
16	0	1	0	1	0	1	3	1	3	1	3	465	0	2	2	1	1	1	6	3		3	3	1	2	1	2	2	2	2	3	0	0	1	3	3	3	3	3	3	3	3	4	3	2	2	1	3	1
17	0	1	0	1	0	1	3	1	4	1	4	71	71	1	1	1	1	1	8	3	2	3	3	1	2	1	2	4	2	2	3	0	0	1	3	3	3	4	4	2	4	4	4	4	4	4	5	3	3
17	0	1	0	1	0	1	3	1	2	1	2			2	2	1	1	1	2	2	1	2	2	2	2	1	2	2	2	1	2	0	0	1	3	2	2	2	2	2	3	3	3	3	2	3	3	2	1
16	1	1	0	1	0	1	3	0	-99	0	-99	0	0	1	1	1	1	1	5	2	2	2	1	1	3	1	3	4	4	3	3	1	1	1	3	2	1	1	5	1	5	1	1	1	5	3	3	2	2
16	0	1	0	1	0	1	4	1	2	1	2	70	70	3	3	1	4	4	1	2		1	1	2	2	1	1	4	4	2	3	0	0	1	3	3	2	3	3	4	2	4	4	4	3	3	4	3	2
17	0	1	0	1	0	1	3	1		1		390	390	4	4	1	1	1	8	4	4	1	2	2	2	1	1	4	1	4	2	0	0	1	3	2	1	1	1	2	1	1	1	2	2	1	1	2	2
17	0	1	0	1	0	1	3	0	-99	0	-99	410	410	1	1	1	1	1	8	2		3	2	2	3	1	2	2	2	3	3	0	1	1	3	2	4	4	3	3	3	4	4	4	4	4	4	4	4
16	1	1	0	1	1	1	3	0	-99	0	-99	0	0	1	1	1	4	1	8	1	1	2	2	2	2	1	2	3	4	4	3	0	0	1	4	1	4	3	3	2	1	4	4	3	4	4	3	3	3
17	1	1	0	1	0	1	3	0	-99	0	-99	0	0	4	4	1	1	1	8	3		4	4	2	2	1	3	4	1	5	3	1	1	1	3	2	4	3	4	5	4	1	1	1	1	1	1	1	2
17	0	1	0	1	0	1	4	1	3	1	3	0	0	5	5	1	4	4	5	2	2	1	3	2	2	1	2	4	1	1	3	1	1	1	3	3	3	3	3	3	2	4	3	4	4	4	3	3	3
16	0	1	0	1	0	1	3	1	1	0	-99		0	2	2	1	1	1	8	2		2	2	1	1	1	2	3	3	3	3	0	0	1	3	2	3	3	4	2	2	4	3	3	3	3	3	3	2
17	0	1	0	1	0	1	4	1	4	1	4	0	0	1	1	1	1	1	2	3	3	1	2	2	3	1	2	2	2	3	2	0	0	1	3	2	2	3	2	2	1	2	2	2	2	1	1	1	2
19	1	1	0	1	0	1	3	0	-99	0	-99	410	410	4	4	5	1	1	8	4	5	4	4	1	2	1	1	3	2	3	3	0	0	1	3	2	3	3	4	3	4	4	4	4	4	4	4	3	1
18	0	1	0	1	0	1	4	1	4	1	3	0	0	2	2	1	4	4	8	2	2	1	1	1	1	1	1	3	2	1	2	0	0	1	3	2	3	2	2	3	2	4	3	4	4	4	4	3	1
18	1	1	0	1	1	1	3	0	-99	0	-99	0	0	1	1	1	1	1	8	2		2	2	2	3	1	1	4	1	3	3	0	0	1	4	1	3	4	4	3	2	3	2	4	4	2	4	3	3
16	1	1	0	1	0	1	3	0	-99	1	4	0	120	2	2	1	1	1	5	2	2	1	2	2	2	1	2	3	4	5	2	0	0	1	4	1	3	1	2	1	4	2	2	2	2	2	2	1	2
17	0	1	0	1	0	1	4	1	1	1	1	140	140	3	3	1	4	4	1	3	1	2	2	1	1	1	3	3	2	2	2	0	0	1	3	2	3	3	3	3	3	4	3	3	4	3	4	3	2
17	0	1	0	1	0	1	4	1	1	1	3	0	0	2	2	1	4	1	8	2	1	2	2	2	2	1	3	3	1	1	2	0	0	1	3	2	3	3	3	3	3	4	4	4	3	2	3	3	2
17	0	1	0	1	0	1	3	0	-99	0	-99	0	0	2	2	1	1	1	8	2	1	2	2	1	1	1	3	4	4	3	3	0	0	1	4	1	3	3	3	2	1	3	3	3	4	3	4	3	2
17	0	1	0	1	0	1	3			1	2	390	390			1	1	1	8	3	1	2	3	2	3	1	3	3	4	2	3	1	1	1	3	2	3	4	3	3	2	4	3	4	4	4	4	3	3
17	0	1	0	1	0	1	3	0	-99	0	-99	0	0	2	2	2	3	1	8	2	1	1	2	2	2	1	2	2	4	3	2	0	0	1	4	1	2	3	3	2	3	3	3	3	3	3	3	2	2
17	1	1	0	1	0	1	3	0	-99	0	-99	0	0	1	1	1	1	1	8	4	5	2	2	2	2	1	2	4	2	2	3	0	0	1	3	2	4	4	4	2	3	4		5	5	3	4	3	2
18	1	1	0	1	0	1	3	0	-99	0	-99	0	0	3	3	1	1	1	8	2	2	1	1	2	2	1	2	4	2	2	3	0	0	1	3	2	4	5	4	3	2	4	4	4	5	5	5	2	3
17	0	1	0	1	0	1	3	0	-99	0	-99	0	0	1	1	1	1	1	8	2	1	2	2	1	2	1	2	4	1	3	3	0	0	1	3	2	2	4	5	2	2	5	5	5	5	5	5	5	1
18	1	1	0	1	0	1	1							4	4	1	1	1	1	1	1	2	2	2	2	1	1	3	2	5	2	0	0	0	3	2	3	3	3	3	3	4	4	4	4	4	4	2	1
15	1	1	0	1	0	1	3	0	-99	0	-99	200	200	3	3	1	4	4	1	2	1	3	2	1	2	1	2	2	3	2	2	0	1	1	3	2	3	4	4			4	4	4	4	4	4	3	3
17	0	1	0	1	0	1	3	0	-99	0	-99	0	0	2	2	1	1	1	7	2	1	2	3	1	2	1	2	4	2	3	2	0	0	1	4	1	4	4	4	3	3	5	5	4	3	3	4	3	3
18	0	1	0	1	1	1	4	1	4	1	1			5	5	5	4	4	5	2	2	2	3	2	2	1	1	3	2	1	3	1	1	1	3	2	4	4	3	4	2	4	4	3	4	4	4	3	1
16	0	1	0	1	0	1	4	1	4	1	4	102	102	1	1	1	1	1	5	3		2	1	2	2	1	2	2	2	3	3	1	1	1	4	1	3	2	3		2	5	5	5	5	5	5	5	4
16	0	1	0	1	0	1	3	0	-99	0	-99	410	410	3	3	5	1	1	8	4	8	1	1	2	3	1	2	4	4	4	2	1	1	1	3	2	2	1	3	1	1	2	2	1	1	2	2	1	1
16	1	1	0	1	0	1	3	0	-99	0	-99	0	0	4	4	1	1	1	5	3	2	2	2	1	1	1	2	2	2	4	2	0	0	1	3	2	3	3	3	2	4	4	4	3	3	4	4	2	3
17	1	1	0	1	1	1	3	0	-99	0	-99	0	0	1	1	1	1	1	8	1	1	3	3	2	3	1	1	3	1	3	3	0	0	1	4	1	3	3	4	2	2	2	2	3	4	1	3	2	3
17	0	1	0	1	0	1	3	1		1	4			3	3	1	4	4	8	3	3	1	2	2	2	1	2	3	1	3	3	0	0	1	3	2	2	1	2	1	2	2	2	2	4	2	3	3	2
17	1	1	0	1	0	1	3	1	1	1	2			1	1	1	4	1	7	2	1	3	2	2	1	1	2	3	3	3	2	1	0	1	3	2	3	2	2	2	1	3	3	3	4	3	4	3	2
16	1	1	0	1	0	1	4	1	4	1	4	0	0	2	2	1	1	1	7	1	1	2	2	3	2	1	1	1	1	2	3	0	0	1	3	2	3	3	3	3	2	4	4	4	4	4	4	3	2
16	0	1	0	1	0	1	4	1	4	1	4	0	0	2	2	1	1	1	8	3	2	1	1	3	2	1	3	2	4	3	3	0	0	1	3	3	2	3	3	2	2	2	3	2	3	2	4	3	2
16	0	1	0	1	0	1	3	0	-99	0	-99	0	0	4	4	1	1	1	2	3	2	2	2	1	2	1	2	4	1	4	2	0	0	1	3	2	2	2	3	2	2	3	3	3	3	3	3	2	1
16	0	1	0	1	0	1	3	1		1		0	0	2	2	1	1	1	8	3	1	3	3	2	2	1	2	3	2	3	3	0	0	1	3	2	2	3	3	2	2	2	2	3	3	3	3	3	2
15	0	1	0	1	0	1	4	1	2	1	2	0	0	2	2	1	4	1		3		2	2	2	2	1	2	2	2	4	3	0	0	1	3	2	3	3	3	3	3	4	4	4	4	4	3	3	2
15	0	1	0	1	0	1	4	1	2	1	2	0	0	2	2	1	1	1	8	3		3	3	1	2	1	3	1	2	1	2	0	0	1	3	3	3	4	3	2	2	4	3	4	3	3	3	3	1
16	1	1	0	1	0	1	4	0	1	0	1	83	83	1	1	1	1	1	8	2	2	2	2	1	2	1	1	4	4	4	3	0	0	1	3	2	4	5	5	1	1	4	4	4	4	4	4	3	3
16	1	1	0	1	0	1	4	1	4	1	1			2	2	1	1	1	8	2	2	2	3	1	2	1	2	2	2	3	3	0	0	1	3	2	2	5	5	2	1	3	2	2	4	3	3	3	1
16	1	1	0	1	0	1	3	0	-99	0	-99	0	0	4	4	5	1	1	2	2	1	1	2	2	2	1	3	3	1	4	2	0	0	1	3	2	3	4	4	1	2	3	4	3	3	4	4	3	2
17	0	1	0	1	0	1	3	0	-99	0	-99	140	140	1	1	1	1	1	8	3	2	2	2	2	2	1	1	4	3	3	3	0	0	1	3	2	5	4	4	5	5	4	4	4	4	4	4	4	3
16	0	1	0	1	0	1	3	0	-99	0	-99	0	0	1	1	1	1	1	2	3	3	2	3	2	2	1	2	1	2	2	3	0	0	1	4	1	2	4	4	1	4	4	4	3	3	4	4	3	3
16	0	1	0	1	0	1	4	1	1	1	2	102	102	1	1	1	1	4	8	4	5	1	2	2	2	1	2	2	2	1	2	0	0	1	3	2	3	4	2	2	2	4	4	4	5	4	4	4	4
16	1	1	0	1	0	1	4	0	-99	0	-99	70	70	3	3	5	5	5	8	2	2	2	2	2	2	1	2	4	4	2	3	0	0	1	3	3	4	4	4	3	2	4	3	3	4	4	3	3	2
17	0	1	0	1	0	1	4	0	-99	0	-99	0	0	3	3	5	1	1	4	3	1	1	2	1	1	1	3	1	4	1	2	0	0	1	3	2	3	4	4	2	2	4	4	4	4	4	4	3	1
16	0	1	0	1	0	1	4	1	1	1	1	0	0	2	2	1	4	4	8	2		2	2	2	2	1	2	4	4	2	3	0	0	1	3	3	2	2	4	3	1	4	4	4	4	2	4	3	2
17	0	1	0	1	0	1	3	0	-99	0	-99	0	0	3	3	1	1	1	8	3	1	1	2	2	2	1	3	3	2	3	2	0	0	1	3	2	2	3	3	1	1	4	2	3	4	3	3	5	1
16	1	1	0	1	0	1	4	1	1	0	-99	0	0	4	1	1	1	1	8	1	1	2	2	2	2	1	1	4	4	3	3	0	0	1	4	1	2	2	2	2	4	3	3	3	4	3	3	3	2
16	1	1	0	1	0	1	4	0	-99	1	4	83	83	2	2	4	1	1	8	1	1	3	1	1	2	1	2	4	4	2	3	0	0	1	4	1	4	4	4	3	3	3	4	3	4	3	4	3	3
17	0	1	0	1	0	1	4	1	4	1	4	0	0	2	2	1	1	1	8	3		2	3	2	3	1	2	2	2	1	3	0	0	1	3	3	4	4	4	3	4	5	4	4	4	4	4	4	1
18	0	1	0	1	0	1	2	1	1	0	-99		0	2	4	2	4	4	8	3	1	3	2	2	2	1	1	4	1	3	3	0	0	1	3	3	3	2	3	2	1	4	4		4	2	3	3	1
16	0	0	0	1	0	1	4	1	4	1	4	0	0	2	2	1	1	1	8	2		1	2	2	2	1	3	2	4	2	2	0	0	1	3	3	2	3	2	1	2	3	2	3	4	4	4	5	3
17	0	0	0	1	0	1	3	0	-99	0	-99	0	0	1	1	1	1	1	1	3		1	1	2	2	1	2	2	2	3	3	0	0	1	3	2	2	3	3	3	2	3	3	3	4	4	4	3	2
16	0	0	0	1	1	1	4	1	4	0	-99	0	0	2	2	1	1	1	2	2	2	2	4	2	2	1	2	3	1	1	3	0	0	1	4	1	3	3	3	2	1	4	4	4	3	4	3	4	1
16	1	0	0	1	1	1	4	1	4	1	4			1	1	1	1	1	8	1	1	4	4	2	3	1	2	4	4	3	3	0	0	1	4	1	3	5	5	3	4	4	3	3	4	4	4	4	5
16	1	0	0	1	0	1	3	0	-99	1	2	0		2	2	1	2	3	5	2		2	2	1	2	1	3	2	4	1	3	0	0	1	3	2	3	3	3	3	3	3	3	3	3	3	3	5	5
16	0	0	0	1	0	1	3	0	-99	0	-99	0	0	1	1	5	1	5	8	3	3	2	2	2	2	0	3	2	2	3	3	0	0	1	4	1	2	2	2	2	5	3	3	4	5	2	4	5	3
17	0	0	0	1	0	1	4	1	1	1	1			3	3	1	1	1	1	2	2	1	1	2	2	1	3	2	4	4	3	0	0	1	3	3	4	4	4	3	3	3	3	3	3	3	4	2	2
18	0	0	0	1	0	1	4	1		1				1	1	5	1	1	5	3		3	3	2	2	1	3	4	2	3	2	0	1	1	3	2	1	2	2	2	3	4	4	3	4	4	3	5	1
17	0	0	0	1	0	1	1	0	-99	1	4	430		3	3	1	1	1	8	3	3	2	2	3	3	1	1	4	2	2	3	0	0	1	3	2	3	4	4	2	2	3	3	3	4	3	3	3	1
15	1	0	0	1	0	1	4	1		1				3	3	3	1	4	5	2		3	1	3	3	0	2	3	1		1	1		1	3	3	2	3	4	2	4	3	4	3	2	2	1	1	2
17	1	0	0	1	0	1	3	0	-99	0	-99	0	0	4	4	5	1	1	8	3		3	3	2	2	0	3		4	3	3	1	1	1	3	2	4	4	4	4	4	4	4	4	4	4	4	3	3
18	1	0	0	1	1	1	3	0	-99	0	-99	0	0	1	1	1	4	1	3	4		1	2	2	3	1	3	4	2	3	2	1	1	1	3	2	4	4	4	4	4	4	4	4	4	4	4	2	2
17	1	0	0	1	0	1	3	1	1	1	1			4	4	5	1	1	7	2		2	2	2	2	1	1	3	1	5	2	0	0	1	3	2	2	2	3	2	1	3	3	3	3	3	3	3	2
17	0	0	0	1	1	1	3	1	1	0	-99		0	1	3	2	3	1	2	3		3	3	2	3	0	2	2	2		3	1	0	0	3	2	1	1	1	2	2	2	1	1	2	2	3	3	4
18	1	0	0	1	0	1	3	1	1	1	1			1	1	5	1	1	8	4	2	1	2	1	1	1	2	2	2	3	2	0	0	1	3	2	3	3	2	2	5	4	4	4	4	5	4	3	2
20	1	0	0	1	0	1	4	1	4	1	4	1260	1260	4	4	1	1	1	8	2	1	2	2	2	2	1	3	4	2	1	3	1	1	1	3	2	5	5	5	4	5	5	4	4	4	4	4	3	5
17	1	0	0	1	0	1	1	1	1	0	-99	455	455	5	5	5	1	1	3	2		2	2	2	2	1	2	2	3	2	1	1	1	1	3	2	2	2	2	3	2	2	4	1	3	2	4	5	1
18	0	0	0	1	0	1	2	1	1	0	-99		0	2	2	1	1	1	8	3		2	2	2	2	1	2	2	4	3	3	0	0	1	3	2		4	2	2	4	3	4	4	4	4	3	2	2
17	0	0	0	1	0	1	3	0	-99	0	-99	0	0	3	2	1	1	1	8	4	5	2	2	2	2	1	1	1	2	2	2	0	0	1	4	1	3	3	4	3	4	4	3	3	4	4	3	2	1
16	0	0	0	1	0	1	1	1		0	-99	102	0	4	1	1	1	1	1	4	1	3	2	1	2	1	1	3	1	5	1	1	1	1	3	2	2	2	2	3	5	3	3	1	3	3	4	2	1
18	1	0	0	1	0	1	3	0	-99	0	-99	430	0	5	5	5	1	4	5	3		2	2	2	2	1	3	3	2	1	3	1	1	1	3	2	2	2	2	2	2	5	5	5	5	5	5	5	5
16	0	0	0	1	0	1	3	0	-99	0	-99	0	0	1	1	1	1	1	8	4	4	1	2	2	2	1	2	4	4	4	3	0	0	1	3	2	4	4	3	2	3	4	4	4	4	4	4	4	1
17	0	0	0	1	0	1	2	1		0	-99		0	4	2	1	4	1	5	4	2	1	1	1	2	1	2	2	2	3	3	0	0	1	3	2	4	4	4	3	3	4	4	4	4	4	4	3	2
17	0	0	0	1	0	1	3	0	-99	1	2	0		4	5	2	5	5	5	2	1	1	3	2	2	0	3	3	1	4	2	1	1	1	3	2	3	3	3	2	2	4	3	4	3	3	4	4	1
20	1	0	0	1	1	1	3	0	-99	0	-99	0	0	3	3	1	1	1	8	2	1	2	2	2	2	1	2	4	4	2	2	1	1	1	3	2	3	3	2	2	1	3	3	3	3	3	3	2	1
19	1	0	0	1	0	1	3	0	-99	0	-99	0	0	4	4	1	1	2	5	1	1	1	1	2	3	1	1	3	1	3	2	1	1	1	3	2	2	2	1	2	1	3	4	3	3	3	3	3	1
17	0	0	0	1	0	1	3	0	-99	0	-99	430	0	5	5	5	4	4	5	3	1	2	1	1	2	1	2	2	2	3	2	0	0	1	3	2	3	3	4	2	2	4	4	4	4	4	4	3	2
16	0	0	0	1	0	1	4	1	2	1	2	430		1	1	1	4	4	7	3	3	3	3	2	2	1	2	2	2	2	3	0	0	1	3	3	3	3	4	3	3	4	4	4	4	4	4	3	2
17	0	0	0	1	0	1	3	0	-99	0	-99	0	0	1	1	1	1	1	7	2	2	1	2	2	2	1	1	3	1	5	2	0	0	1	3	2	3	2	2	1	4	4	3	2	2	2	2	3	1
16	0	0	0	1	1	1	3	0	-99	0	-99	0	0	1	1	1	1	1	1	2	1	1	1	2	3	1	2	2	2	3	2	0	0	1	3	2	3	4	2	3	2	3	2	2	4	3	4	2	1
16	0	0	0	1	0	1	1	0	-99	1		430	116	1	5	1	1	1	8	4	2	4	4	2	2	1	2	2	2	3	3	0	0	1	3	2	3	3	3	3	3	4	4	4	4	4	4	3	3
18	1	0	0	1	0	1	3	0	-99	0	-99	430	430	1	1	1	1	1	8	2		3	2	1	2	0	1	3	1	5	2	1	0	1	3	3	3	4	4	3	3	4	4	4	4	4	4	3	2
16	0	0	0	1	0	1	1	0	-99	1		430	430	1	5	1	1	1	8	4	2	4	4	2	2	1	2	2	2	3	3	0	0	1	3	2	3	3	3	3	3	4	4	4	4	4	4	3	3
16	0	0	0	1	0	1	3	0	-99	0	-99	0	0	1	1	1	1	1	1	2	1	1	1	2	3	1	2	2	2	3	2	0	0	1	3	2	3	4	2	3	2	3	2	2	4	3	4	2	1
16	0	0	0	1	1	1	3	0	-99	0	-99	0	0	2	2	1	1	1	2	1	1	2	3	1	2	1	1	3	1	1	3	0	0	1	4	1	2	3	2	2	1	4	4	4	4	3	4	4	1
17	0	0	0	1	0	1	3	0	-99	0	-99	430	430	3	3	1	1	4	8	4	4	1	2	2	2	1	3	2	3	2	3	0	1	1	3	2	3	3	3	1	1	3	4	3	4	4	4	3	1
17	1	0	0	1	0	1	3	1	2	1	2			3	3	1	4	1	2	4	2	1	2	2	2	1	2	4	4	4	3	0	1	1	3	2	3	3		1	1	3	3	2	3	4	3	3	2
17	1	0	0	1	1	1	4	1	1	1	1	102	102	4	4	5	4	4	5	2	2	3	2	2	2	1	2	4	2		1	0	0	1	3	2	3	3	4	4	2	3	3	4	4	3	4	4	5
16	0	0	0	1	0	1	1	0	-99	0	-99	0	0	2	2	1	4	1	8	2	1	2	2	1	2	1	3	4	3	4	3	0	0	1	4	1	3	3	4	2	2	3	5	4	3	3	4	5	1
18	0	0	0	1	0	1	1	0	-99	1	4	0		3	3	1	4	4	8	4	3	1	1	2	2	1	3	2	4	1	2	0	0	1	3	2	2	3	3	2	2	3	3	3	2	3	3	3	1
17	0	0	0	1	0	1	4	1	4	1	4	0	0	2	2	1	1	1	8	4	2	2	2	2	2	1	3	3	4	3	3	0	0	1	3	2	3	3	3	2	2	3	3	3	4	4	4	3	1
16	0	0	0	1	0	1	1	0	-99	1	4	0	0	2	2	1	4	1	8	2		3	2	2	2	1	3	4	3	3	3	0	0	1	4	1	3	3	3	2	2	3	3	3	4	4	3	3	2
18	0	0	0	1	0	1	4	1		1		0	0	3	3	5	3	3	8	3	2	2	2	2	2	1	2	2	2	2	3	0	0	1	3	2	2	3	2	2	2	3	2	2	3	3	4	3	2
18	1	0	0	1	0	1	4	1	4	1	4	102	102	2	2	1	3	1	8	2	1	3	3	2	2	1	2	4	3	5	3	0	1	1	3	3	5	5	5	4	4	3	4	4	3	4	4	5	1
17	1	0	0	1	0	1	3	1	2	1	2	222	222	3	3	1	1	1	8	2	2	1	2	2	3	1	2	4	2	5	3	0	0	1	3	2	5	4	3	4	3	5	3	4	3	4	4	4	3
16	0	0	0	1	0	1	3	0	-99	0	-99	0	0	2	2	1	4	4	8	2	1	3	3	1	2	1	2	4		3	2	0	0	1	4	1	3	3	3	2	2	4	3	4	3	3	3	3	1
20	1	0	0	1	0	1	4	1	4	1	4			1	1	1	4	1	8	1	1	2	2	2	3	1	3	4	4	5	3	1	1	1	3	3	2		3	4	2	5	1	5	5	5	1	5	1
17	0	0	0	1	1	1	3	0	-99	0	-99	0	0	2	2	1	4	1	8	1	1	2	3	2	3	1	1	3	3	2	2	0	0	1	4	1	3	4	5	3	2	3	4	4	4	3	3	5	1
16	0	0	0	1	0	1	4	1	4	1	4	102	102	3	3	1	4	1	8	1	1	2	2	2	2	1	2	3	3	2	3	0	0	1	3	3	2	2	3	1	1	3	3	3	3	3	3	2	1
16	0	0	0	1	0	1	3	0	-99	0	-99	455	455	2	2	1	1	1	8	1	1	1	2	2	2	1	2	4	1	3	2	0	0	1	3	2	3	4	4	3	2	3	3	3	3	4	4	3	3
17	0	0	0	1	0	1	4	0	-99	1	3	102	102	4	4	5	1	1	2	4	5	1	2	2	3	1	2	2	2	5	3	0	0	1	3	2	2	2	2	2	2	3	3	4	4	3	4	2	2
16	0	0	0	1	0	1	4	1	4	1	4	102	102	3	3	1	4	1	7	2	2	3	2	2	2	1	2	4	2	2	3	0	0	1	3	2	3	3	2	1	2	3	3	4	3	2	3	2	2
17	0	0	0	1	0	1	3	0	-99	1	2	0		4	5	5	1	1	5	3	2	2	3	1	3	0	2	2	2	3	2	1	1	1	3	2	4	3	1	3	1	2	3	4	3	3	4	3	5
17	0	0	0	1	1	1	4	1	4	1	4	70	70	2	2	1	1	1	8	4	4	2	2	2	2	1	1	3	2	4	3	0	0	1	3	2	4	4	4	3	3	4	4	4	4	4	4	3	2
17	0	0	0	1	0	1	4	1	2	1	2	102	102	4	4	1	4	4	2	2	1	2	2	1	1	1	2	2	2	3	3	0	0	1	3	2	3	3	3	3	2	3	3	4	3	3	3	3	1
16	0	0	0	1	0	1	3	1	2	1	2	0	0	2	2	1	1	1	8	4		2	1	2	2	1	2	2	2	3	3	1	0	1	3	2	3	3	3	3	3	4	4	4	4	4	4	3	3
16	0	0	0	1	0	1	3	0	-99	0	-99	0	0	2	2	1	1	1	8	2	2	2	2	2	2	1	1	4	1	2	2	0	1	1	4	1	2	2	2	2	2	3	2	3	2	2	3	2	2
17	1	0	0	1	0	1	3	1	2	1	2	226	226			1	4	1	5	1	1	2	4	1	2	1	2	3	3	4	3	1	0	1	3	2	3	3	3	2	1	4	3	3	3	3	4	4	2
17	1	0	0	1	0	1	3	0	-99	1	1	430	430	4	4	1	1	1	8	2		1	2	1	2	1	3	2	2		2	1	1	1	3	2	3	2	2	1	1	1	2	2	2	2	2	1	5
17	1	0	0	1	0	1	4	1	2	1	2	0	0	3	3	1	5	1	7	4	6	1	2	3	3	1	2	2	2	3	1	1	1	1	3	2	4	3	3	3	1	3	3	2	4	4	4	2	1
18	1	0	0	1	0	1	3	0	-99	0	-99	0	0	1	1	1	1	1	8	4	6	1	3	2	2	1	2	2	2	3	2	0	0	1	3	2	3	3	2	2	2	3	3	2	3	3	3	3	1
16	1	0	0	1	0	1	4	1	4	1	4			3	3	1	1	1	5	3		2	2	2	2	1	2	2	3	3	3	0	0	1	3	3	2	4	4	1	1	4	4	4	2	2	2	5	1
19	0	0	0	1	0	1	3	0	-99	0	-99	0	0	4	4	1	1	1	2	4		2	2	2	2	1	2	3	1		3	0	0	1			3	2	3	1	2	3	2	4		3	3	2	2
17	1	0	0	1	0	1	3	0	-99	1	1	0		2	2	1	1	1	5	3	1	2	2	2	2	1	1	3	1	3	3	0	0	1	3	2	3	4	4	3	3	4	4	4	4	3	4	3	3
16	1	0	0	1	0	1	4	0	-99	0	-99	35	35	2	2	1	1	1	8	2	1	2	2	1	1	1	2	3	1	3	3	0	0	1	3	2	5	5	5	3	4	4	4	4	4	4	4	3	3
16	1	0	0	1	0	1	4	1	2	1	2	0	0	1	1	1	1	1	8	2	1	1	2	2	2	1	1	3	2	4	3	0	1	1	3	3	4	3	2	3	3	3	4	4	4	3	3	3	2
17	0	0	0	1	0	1	3	0	-99	0	-99	0	0	4	4	5	1	1		4	1	1	2	1	2	1	2	2	4	3	3	0	0	1	3	2	3	3	3	3	1	3	4	3	3	4	4	2	1
18	1	0	0	1	0	1	2	0	-99	0	-99	0	0	4	4	1	1	1	5	3	3	2	1	1	2	1	2	3	1	4	2	0	0	1	3	2	4	4	4	3	3	5	4	4	4	5	4	5	4
16	0	0	0	1	0	1	3	1	4	1	4			2	2	1	4	4	8	3		1	3	1	1	1	1	3	3	2	3	0	0	1	3	2	3	3	3	2	2	2	3	3	3	4	4	3	3
16	0	0	0	1	0	1	3	0	-99	0	-99	387	387	4	4	5	1	1	8	2	1	2	2	2	2	1	2	3	1	3	2	1	1	1	3	2	3	2	2	2	3	4	3	2	4	3	3	5	1
16	1	0	0	1	0	1	4	1	2	1	1			2	2	1	1	1	8	4		1	2	2	2	1	2	2	3	4	3	0	0	1	3	2	3	4	4	3	1	3	3	4	4	4	4	2	2
19	1	0	0	1	0	1	3	0	-99	0	-99	0	0	4	4	1	1	1	8	4	1	1	1	2	3	1	3	4	3	3	3	0	0	1	3	2	4	4	4	2	5	4	4	4	3	3	2	3	2
17	1	0	0	1	0	1	3	0	-99	0	-99	35	35	4	4	5	1	1	8	3	3	3	3	2	2	1	3	3	4	3	2	0	1	1	3	2	3	2	4	3	5	3	2	3	2	4	3	2	1
17	1	0	0	1	0	1	4	0	-99	0	-99	0	0	3	3	1	1	1	7	4	1	2	2	1	1	1	3	4	2	3	2	0	1	1	3	2	2	2	2	2	2	3	2	2	4	4	3	3	3
16	1	0	0	1	0	1	4	1	1	1	1	0	0	1	1	1	3	1	2	3	3	2	1	2	2	1	3	2	2	3	2	0	1	1	3	3	3	3	3	2	1	3	3	4	3	2	2	2	1
16	0	0	0	1	0	1	3	0	-99	0	-99	0	0	2	1	1	4	1	2	2	1	2	2	1	2	1	2	3	4	4	2	0	0	1	3	3	3	4	3	2	2	4	3	3	4	3	3	3	3
18	0	0	0	1	0	1	3	0	2	0	-99		0	3	2	1	1	1	2	4	3	2	3	2	2	1	2	2	2	3	2	0	1	1	4	1	1	1	4	2	2	3	3	3	3	3	3	3	2
16	0	0	0	1	0	1	4	1		1				1	1	1	4	4	5	1	1	1	2	2	2	1	1	3	2	3	2	0	0	1	3	2	2	2	2	2	2	3	3	3	3	3	3	2	1
16	0	0	0	1	0	1	3	1	2	0	-99	100	100	4	4	1	1	1	8	2	1	2	2	2	3	1	2	3	1	4	2	0	1	1	3	2	2	2	3	2	2	4	4		3	2	2	3	2
16	0	0	0	1	0	1	4	1	1	1	1	35	35	3	3	5	4	4	5	4	2	3	2	1	2	1	2	3	4	3	3	0	0	1	3	2	2	3	4	4	2	4	3	4	4	4	4	3	3
16	1	0	0	1	0	1	4			0	-99	0	0	1	1	1	4	4	8	3		1	2	1	1	1	2	4	4	3	3	0	0	1	3	3	2	4	2	2	5	4	4	2	4	4	4	3	1
18	1	0	0	1	0	1	3	0	-99	1	4	0		1	4	1	1	1	5	3		1	2	2	2	1	3	2	3	4	3	0	0	1	3	3	3	5	5	3	4	3	4	3	5	3	4	2	2
17	1	0	0	1	0	1	3	0	-99	0	-99	0	0	1	1	1	1	1	8	4	1	2	2	1	1	1	2	2	2	3	3	0	0	1	3	2	4	4	5	3	2	4	4	4	4	4	4	4	4
16	1	0	0	1	0	1	3	1	1	0	-99		0	3	1	1	1	1	6	2		2	2	2	2	1	2	1	4	3	3	0	1	1	3	3	3	4	5	2	2	3	4	3	4	4	5	3	2
17	1	0	0	1	0	1	3	0	-99	0	-99	0	0	1	1	5	1	1	8	4	8	2	4	3	3	1	2	4	3	3	2	0	0	1	3	2	4	4	4	5	3	4	4	4	4	4	3	3	1
17	0	0	0	1	0	1	4	0	-99	0	-99	70	70	1	1	1	1	1	8	4	3	2	2	1	1	1	3	2	2	1	2	0	0	1	3	2	2	2	3	2	2	3	3	3	3	3	3	3	1
17	0	0	0	1	0	1	3	0	-99	0	-99	0	0	3	3	1	4	4	2	2		2	2	1	1	1	1	3	2	2	3	0	0	1	3	2	3	3	4	4	2	4	3	4	4	3	3	3	2
17	0	0	0	1	0	1	1	0	-99	1	4	0		1	1	1	1	1	8	2		1	1	1	2	1	1	1	2	2	2	0	0	1	3	2	3	4	4	3	4	4	3	4	4	4	4	3	1
17	0	0	0	1	0	1	3	0	-99	0	-99	0	0	1	1	1	1	1	8	4	2	2	2	2	2	1	2	2	2	3	3	0	1	1	3	2	3	4	4	4	4	4	4	4	4	4	4	3	2
16	0	0	0	1	0	1	4	1	4	1	4	35	35	2	2	1	1	4	8	2	1	3	2	1	2	1	2	2	2	1	2	0	0	1	3	3	3	4	3	2	1	4	3	4	4	3	3	3	2
16	1	0	0	1	0	1	4	1	1	1	1	0	0	2	2	1	1	1	8	3	3	2	2	2	2	1	2	3	3	2	2	0	0	1	3	2	2	3	3	1	1	3	3	3	4	4	4	4	2
17	1	0	0	1	0	1	3	1	4	1	4			2	2	1	1	1	8	2		2	2	2	2	1	2	3	3	2	3	0	0	1	3	2	2	4	2	2	2	5	4	4	4	5	5	5	2
17	1	0	0	1	0	1	4	1	4	1	4	0	0	1	1	1	1	1	3	4		2	2	1	2	1	2	2	3	4	3	0	0	1	3	2	4	4	4	3	2	4	4	4	4	4	4	2	1
16	1	0	0	1	1	1	4	0	-99	0	-99	0	0	2	2	1	1	1	5	1	1	4	4	2	2	1	3	4	4	5	2	0	0	1	4	1	1	1	1	1	1	3	2	2	2	2	5	3	1
17	1	0	0	1	0	1	3	0	-99	0	-99	0	0	3	3	5	1	4	8	2	2	3	3	2	2	1	2	3	1	4	3	0	1	1	3	2	2	3	5	3	2	5	4	4	4	5	4	3	1
17	0	0	0	1	0	1	4	1	4	1	4	102	102	3	3	1	4	1	5	3	3	2	2	2	2	1	2	3	1	3	3	0	1	1	3	2	3	2	2	2	2	2	2	2	2	3	4	2	1
16	0	0	0	1	0	1	3	0	-99	1	1	0		3	3	1	1	1	2	2	1	3	2	2	2	1	2	3	1	1	2	0	0	1	3	2	2	3	2	1	3	3	3	2	3	3	3	3	4
17	0	1	0	1	0	1	3	0	-99	0	-99	0	0	1	1	1	1	1	8	2		2	3	2	2	1	2	3	3	2	2	0	0	1	4	1	3	3	3	3	3	3	3	3	3	3	3	2	2
19	0	0	1	1	1	1	3	0	-99	0	-99	0	0	1	1	1	1	1	5	4	3	1	1	2	2	1	1	2	1	5	2	0	0	1	8	1	2	2	1	2	1	2	2	2	4	3	4	1	1
18	0	0	1	1	1	1	3	0	-99	0	-99	35	35	1	1	1	1	1	8	3	2	1	2	1	1	1	1	3	1	3	2	0	0	1	8	1	1	3	1	1	1	5	5	5	5	5	5	1	4
18	0	0	1	1	1	1	3	0	-99	0	-99	0	0	1	1	1	1	1	6	4	2	1	2	2	2	1	1	4	1	3	3	0	0	1	8	1	2	2	3	3	4	4	4	4	4	4	4	2	3
17	0	0	1	1	1	1	3	0	-99	0	-99	0	0	5	5	1	4	1	8	4	1	3	3	2	2	1	1	3	2	3	2	0	0	1	8	1	2	2	3	3	4	4	3	4	4	3	4	2	3
18	0	0	1	1	0	1	4	1	3	1	3			1	1	1	1	1	8	3	3	2	2	1	2	1	2	3	2	3	3	0	0	1	7	1	1	2	1	1	1	5	2	2	5	5	5	5	1
18	0	0	1	1	1	1	3	0	-99	0	-99	0	0	1	1	1	1	1	7	4	4	1	1	2	2	1	2	4	2	4	2	0	1	1	8	1	1	3	3	1	3	2	2	2	2	2	2	2	3
18	0	0	1	1	1	1	3	0	-99	0	-99	0	0	2	2	1	1	1	8	3	2	1	2	2	2	1	2	3	3	2	3	0	0	0	8	1	4	4	4	3	1	4	3	3	4	4	3	2	3
18	0	0	1	1	1	1	3	0	-99	0	-99	0	0	2	2	1	1	1	8	3	2	1	2	2	2	1	1	3	2	2	3	0	0	1	8	1	3	3	3	2	1	4	3	4	4	4	4	3	3
19	0	0	1	1	1	1	3	0	-99	1	4	0		2	2	1	1	1	8	4		1	3	3	3	1	1	2	2	4	3	0	0	1	8	1	4	3	4	3	2	2	3	3	3	2	3	2	4
19	0	0	1	1	1	1	3	0	-99	0	-99	0	0	3	1	3	1	1	8	2		2	3	2	2	1	2	2	3	4	3	0	0	0	8	1	3	3	3	3	3	3	2	2		3	2	2	2
19	0	0	1	1	1	1	2	0	-99	0	-99	0	0	2	2	1	1	1	2	3	3	2	2	2	2	1	1	2	1	2	2	0	0	1	5	1	3	4	4	1	2	4	4	4	4	3	3	2	3
19	0	0	1	1	1	1	1	0	-99	0	-99	0	0	2	2	1	4	1	1	3	3	1	1	2	2	1	1	2	3	4	3	0	0	1	6	1	3	4	3	4	3	5	3	3	4	4	5	2	3
17	0	0	1	1	1	1	3	1	1	0	-99		0	5	2	1	4	3	8	4	3	1	1	2	2	1	1	2	1	4	3	0	0	1	8	1	3	3	3	3	2	3	3	2	4	4	4	3	3
18	0	0	1	1	1	1	3	1	1					2	2	1	1	1	8	4		3	3	2		1	3	4	3	4	3	1	1	1	8	1	4	4	3	4	2	3	4	3	5	5	5	3	4
20	0	0	1	1	1	1	1	0	-99	0	-99	0	0	1	1	1	1	3	8	3	1	1	1	2	2	1	2	3	2	4	3	0	0	1	6	1	4	5	4	3	4	5	4	4	4	5	4	4	5
18	0	0	1	1	1	1	3	0	-99	0	-99	0	0	1	1	1	1	1	8	4	1	2	3	2	2	1	2	2	2	3	3	0	0	1	8	1	4	4	4	3	1	4	4	4	4	4	5	3	1
18	0	0	1	1	0	1	4	1	4	1	4	35	35	1	1	1	1	1	8	3	1	1	3	2	2	1	2	2	1	1	2	0	0	1		2	3	3	3	3	3	3	3	3	4	3	3	2	2
19	0	0	1	1	1	1	2	1	1	0	-99	102	35	4	1	1	1	1	5	2	2	1	1	2	2	1	1	1	2	4	2	0	0	0	5	1	5	5	5	5	5	5	5	5	5	5	5	5	5
18	0	0	1	1	1	1	3	0	-99	0	-99	0	0	2	2	1	1	1	8	3	2	1	2	2	2	1	1	2	1	4	2	0	0	1	8	1	1	3	1	1	1	3	2	1	2	1	2	1	2
18	0	0	1	1	1	1	3	0	-99	0	-99	0	0	1	1	1	1	1	8	4		2	2	2	2	1	3	4	2	2	3	0	0	1	8	1	3	3	4	3	2	4	4	4	5	5	5	2	3
18	0	0	1	1	1	1	3	0	-99	0	-99	0	0	1	1	1	1	1	8	3	2	3	2	2	2	1	3	3	2	4	2	0	0	1	8	1	3	4	3	3	3	3	3	3	3	3	3	2	3
18	0	0	1	1	1	1	2	1		0	-99		0	4	1	1	1	1	1	4	3	1	2	2	2	0	1	2	1	4	3	0	0	1	5	1	3	3	3	3	3	3	3	3	4	3	4	2	2
18	0	0	1	1	1	1	3	0	-99	0	-99	0	0	2	2	1	1	1	8	1	1	1	2	2	2	1	2	2	3	1	3	0	0	1	8	1	3	3	3	3	3	3	4	4	4	4	4	2	2
19	0	0	1	1	1	1	3	0	-99	0	-99	0	0	1	1	1	1	1	5	3		1	1	2	2	1	2	4	4		2	0	0	0	8	1	3	3	3	3	3	3	4	4	4	4	4	2	2
19	0	0	1	1	1	1	2	0	-99	0	-99	102	35	4	2	1	1	1	2	4	3	2	4	2	2	1	2	2	4	4	3	1	1	0	5	1	3	3	3	3	3	2	4	2	4	3	3	1	2
19	0	0	1	1	1	1	3	0	-99	0	-99	0	0	2	2	1	1	1	2	3		1	2	2	2	1	3	3	1	3	2	0	0	1	8	1	3	3	3	3	2	4	4	4	5	4	5	4	5
19	0	0	1	1	1	1	3	0	-99	0	-99	0	0	2	2	1	1	1	2	3		1	2	2	2	1	3	3	1	3	2	0	0	1	8	1	3	3	3	3	2	4	4	4	5	4	5	4	5
19	0	0	1	1	1	1	3	0	-99	0	-99	0	0	1	1	1	1	1	3	3		2	2	2	2	1	1	3	3		3	0	0	1	8	1	4	4	4	4	4	4	4	4	4	4	4	2	3
19	0	0	1	1	1	1	3	0	-99	0	-99	0	0	2	2	1	1	1	8	4		3	3	1	1	1	2	4	4	3	3	0	0	1	8	1	4	4	4	2	3	4	3	3	4	4	4	2	2
19	0	0	1	1	1	1	3	1	1	1	3			2	2	1	1	1	1	3		1	2	2	2	1	1	2	1	4	3	0	0	1	8	1	3	4	1	1	2	3	2	1	1	4	1	2	3
19	0	0	1	1	1	1	3	0	-99	0	-99	0	0	2	2	1	1	1	1	3	3	1	2	2	2	1	1	2	1	4	3	0	0	1	8	1	3	4	1	1	2	3	2	1	1	4	1	2	3
19	0	0	1	1	1	1	3	0	-99	0	-99	0	0	1	1	1	1		8	4		3	2	2	2	1	3	3	4	3	3	0	0	1	8	1	3	3	3	1	1	3	3	3	3	4	4	3	2
19	0	0	1	1	1	1	3	0	-99	0	-99	0	0	1	1	1	1	1	8	4		3	2	2	2	1	3	3	4	3	3	0	0	1	8	1	3	3	3	1	1	3	3	3	3	4	4	3	2
18	0	0	1	1	1	1	3	0	-99	0	-99	0	0	2	2	1	5	5	8	4		2	3	2	2	1	1	2	4	3	3	1	0	1	8	1	1	2	3	1	1	4	4	4	2	3	2	2	2
18	0	0	1	1	1	1	3	0	-99	0	-99	0	0	1	1	1	1	1	8	2	1	1	2	2	3	1	2	2	2		3	0	0	0	8	1	4	3	3	3	3	4	3	3	3	3	3	2	2
17	0	0	1	1	1	1	2	1	4	0	-99		0	1	1	1	1	1	1	2	1	2	3	1	3	1	2	3	4	4	3	0	0	0	5	1	4	4	4	4	4	3	3	3	4	3	3	1	3
18	0	0	1	1	1	1	2	1	1	0	-99		0	4	2	3	1	1	5	3		1	2	2	2	1	2	2	1	4	3	0	0	1	5	1	2	2	2	2	1	3	3	3	4	4	4	2	3
18	0	0	1	1	1	1	3	1	1	1	1			2	2	1	4	1	8	2	2	3	4	1	2	1	3	3	3	3	3	0	0	1	8	1	4	3	2	4	2	4	4	4	4	4	4	3	4
18	0	0	1	1	1	1	2	1	1	0	-99		0	3	1	3	1	3	8	4		1	1	1	2	1	2	3	1	3	2	0	0	1	5	1	5	5	4	2	2	3	4	4	5	5	5	3	3
18	0	0	1	1	1	1	2	0	-99	0	-99	0	0	3	2	1	1	1	5	4	1	1	3	2	2	1	2	3	3	2	1	0	0	1	5	1	3	3	3	3	2	2	2	2	3	2	2	2	3
19	0	0	1	1	1	1	3	0	-99	0	-99	0	0	2	2	1	1	1	8	4	1	2	1	2	2	1	1	2	1	3	2	0	0	1	8	1	2	2	1	2	2	3	2	2	2	2	3	2	3
18	0	0	1	1	1	1	3	0	-99	0	-99	0	0			1	1	1	5	3	2	2	1	1	2	1	1	2	1	3	2	0	0	1	8	1	1	1	3	1	3	4	4	3	3	2	4	4	1
19	0	0	1	1	1	1	3	0	-99	0	-99	0	0	2	2	1	1	1	5	4	4	1	2	2	2	1	2	3	2	4	2	0	0	1	8	1	3	4	3	3	2	4	4	3	4	4	4	3	3
18	1	0	1	1	1	1	3	0	-99	0	-99	0	0	1	1	1	3	3	5	4	6	1	2	2	2	1	1	4	1	4	2	0	0	0	8	1	1	2	1	2	1	3	3	2	3	3	3	1	2
19	0	0	1	1	1	1	3	0	-99	0	-99	0	0	1	1	1	1	1	8	3		2	2	2	2	1	2	2	2	4	2	0	0	0	8	1	2	3	3	2	2	4	2	2	3	3	3	2	2
19	0	0	1	1	1	1	3	0	-99	0	-99	0	0	2	2	1	1	1	8	4	3	2	2	2	2	1	1	3	1	3	3	0	0	1	8	1	3	2	2	2	2	3	3	2	4	3	4	3	3
19	0	0	1	1	1	1	3	0	-99	0	-99	0	0	2	2	1	1	1	8	4	3	2	2	2	2	1	1	3	1	4	3	0	0	1	8	1	3	2	2	2	2	3	3	2	4	3	4	3	3
19	0		1	1	1	1	3	1	1	0	-99		0	4	2	3	1	1	8	4	4	2	2	2	2	1	2	2	2	4	3	0	0	1	8	1	3	3	3	3	3	2	3	3	3	2	2	3	3
18	0	0	1	1	1	1	3	1	2	1	2			3	1	3	3	3	3	1	1	1		2		0	1	3	1	5	2	0	0	1	8	1	3	3	2	2	1	4	4	4	4	4	4	3	3
	0	0	1	1	1	1	3	0	-99	0	-99	0	0	1	1	1	1	1	8	4		1	2	2	2	1	1	2	1	4	2	0	0	1	8	1	3	3	3	3	3	3	3	4	4	4	4	3	3
18	0	0	1	1	1	1	3							1	1	1	1	1	1	4		2	1	2	2	1	3	3	3	3	3	0	0	1	8	1	3	3	2	1	1	4	3	3	4	3	4	3	1
18	0	0	1	1	1	1	3	0	-99	0	-99	0	0	1	1	1	1	1	8	4	3	1	2	2	2	1	1	2	1	4	2	0	0	1	8	1	4	3	3	3	2	4	4	4	4	4	4	2	2
18	0	0	1	1	1	1	2	0	-99	0	-99	0	0	3	2	1	3	3	8	4	2	2	1	2	2	1	1	2	1	4	3	0	0	1	5	1	1	2	2	2	1	3	3	2	4	3	4	2	2
18	0	0	1	1	1	1	2	1	2	0	-99		0	5	2	3	1	1	8	3		1	1	3	3	1	1	3	1	3	2	0	0	1	5	1	3	2	2	2	1	4	3	3	3	4	4	3	3
18	0	0	1	1	1	1	2	0	-99	0	-99	0	0	2	2	1	1	1	8	3		1	1	2	2	1	2	2	2	3	2	0	0	1	5	1	2	3	3	2	4	3	2	2	5	3	4	4	5
18	0	0	1	1	1	1	4	1	4	1	4			1	1	1	1	1	8	3	3	2	1	2	2	1	2	2	2	3	3	0	0	1	7	1	1	3	4	1	1	2	3	2	1	4	4	2	2
17	0	0	1	1	1	1	3	0	-99	0	-99	0	0	1	1	1	1	1	8	4	1	2	2	2	2	1	1	2	2	3	3	0	0	0	8	1	3	3	3	3	1	4	4	4	4	4	4	3	3
18	0	0	1	1	1	1	3	0	-99	0	-99	0	0	1	1	1	1	1	8	4	4	1	2	2	2	1	1	3	2	3	2	0	0	1	8	1	3	4	4	2	1	4	4	4	4	3	4	3	3
19	1	1	1	1	1	1	3	1	4	0	-99		0	4	1	1	1	1	8	2		1	2	2	3	1	3	3	1	5	3	0	0	1	8	1	4	4	4	4	4	4	4	4	4	4	4	3	3
19	1	1	1	1	1	1	3	1	4	0	-99		0	4	1	1	1	1	8	2		1	2	2	3	1	1	2	1		3	0	0	0	8	1	3	3	3	3	3	3	3	3	3	3	3	2	2
18	0	1	1	1	1	1	3	0	-99	0	-99	0	0			1	1	1	8	2	2	1	1	1	1	1	1	4	1	3	3	0	0	1	8	1	4	4	4	3	3	4	4	3	4	4	4	4	4
18	1	1	1	1	1	1	3	0	-99	0	-99	0	0	2	2	1	1	1	8	2	1	2	3	2	2	1	1	1	1	3	3	0	0	1	8	1	5	5	5	5	5	5	5	5	5	5	5	3	3
19	0	1	1	1	1	1	3	0	-99	0	-99	0	0	2	2	1	1	1	8	4		1	1	2	2	1	1	2	1	3	2	0	0	1	8	1	1	4	3	1	3	2	2	2	4	3	4	2	2
17	1	1	1	1	1	1	3	0	-99	0	-99	0	0	1	1												2				3	0	0	1	8	1	3	3	3	3	2	4	3	3	4	3	3	2	2
18	1	1	1	1	1	1	2	0	-99	0	-99	0	0		1	1	1	1	8	2		1	2	2	2	1	1	2	1		3	0	0	0	5	1	4	3	3	3	3	2	2	2	2	2	3	2	2
19	1	1	1	1	1	1	2	1	2	0	-99		0	4	1	1	1	1	8	4	4	1	4	2	2	1	3	4	4	2	3	0	0	0	5	1	2	4	4	3	1	3	4	4	5	4	4	2	3
19	1	1	1	1	1	1	2	1		0	-99		0	4	1	3	1	1	1	4		1	2	3	3	1	1	2	1	2	3	0	0	1	5	1	1	2	2	1	1	4	1	3	5	1	2	2	2
19	1	1	1	1	1	1	3	0	-99	0	-99	0	0	1	1	1	1	1	8	3		3	3	1	1	1	2	3	2	3	3	0	0	1	8	1	3	3	3	3	3	5	3	5	3	5	5	5	2
17	1	1	1	1	1	1	1	0	-99	0	-99	0	0	1	1	1	1	1	8	2		2	1	2	2	1	1	3	3	2	2	0	0	1	6	1	3	3	3	3	3	3	3	3	3	3	3	2	2
18	0	1	1	1	1	1	3	0	-99	0	-99	0	0	2	2	1	1	1	2	4	4	3	1	2	2	1	1	2	4	1	3	0	1	1	8	1	3	3	2	2	2	3	3	2	3	4	3	2	4
20	1	1	1	1	1	1	3	0	-99	0	-99	35	35	2	2	1	1	1	8	4	6	2	2	2	2	1	2	4	1	2	2	0	0	1	8	1	3	3	3	3	2	4	3	4	3	4	4	4	2
19	1	1	1	1	1	1	3	0	-99	0	-99	0	0	1	1	1	1	1	8	2	2	1	1	2	2	1	1	4	1	4	3	0	0	1	8	1	4	4	4	4	3	3	3	3	3	3	4	3	3
17	1	1	1	1	1	1	3	0	-99	0	-99	0	0	1	1	1	1	1	8	2	1	2	2	2	2	1	2	3	3	2	3	0	0	1	8	1	2	4	3	1	1	4	4	4	4	4	4	3	1
17	1	1	1	1	1	1	3	0	-99	0	-99	0	0	2	2	1	4	1	2	2	2	1	2	2	2	1	1	3	1	3	2	0	1	1	8	1	2	3	3	1	1	3	3	4	4	3	4	3	1
19	1	1	1	1	1	1	3	0	-99	0	-99	0	0	1	1	1	1	1	8	3		3	3	1	1	1	2	3	2	3	3	0	0	1	8	1	3	3	3	3	3	5	3	5	3	5	5	5	2
18	1	1	1	1	1	1	2	1	2	0	-99		0	4	2	3	1	1	3	4		2	1	2	2	1	2	4	2	3	3	0	0	1	5	1	4	3	3	2	2	3	2	2	2	2	2	3	3
18	0	1	1	1	1	1	3	0	-99	0	-99	0	0	2	2	1	1	1	8			1	1	2	2	1	3	4	2	3	3	0	0	1	8	1	3	4	4	4	3	2	2	3	3	3	4	2	3
18	0	1	1	1	1	1	3	0	-99	0	-99	0	0	2	2	1	1	1	2	4	1	1	1	2	2	1	2	3	1	3	3	0	1	1	8	1	2	3	4	3	2	2	2	3	3	2	3	1	3
18	1	1	1	1	1	1	3							2	2	1	1	1	1	4		2	1	2	2	1	3	3	3	4	3	0	0	1	8	1	1	2	1	3	4	1	2	3	4		5	4	4
20	0	1	1	1	1	1	3								1	1	3	3	5	4	3	1	1	2	2	1	2	2	2	4	2	0	0	1	8	1	3	4	4	2	2	2	2	2	4	2	2	2	2
19	1	0	1	1	1	1	3	0	-99	0	-99	0	0	1	1	1	1	1	8	4		2	2	3	3	1	1	3	2	4	3	0	0	1	8	1	4	4	4	4	4	4	4	4	4	4	4	3	3
17	1	0	1	1	1	1	2	0	-99	0	-99	0	0	2	1	1	1	1	2	2	1	1	1	1	2	1	2	3	3	5	3	0	0	1	5	1	3	3	3	2	2	3	2	2	2	2	3	2	2
19	0		1	1	1	1	3	0	-99	0	-99	0	0	1	1	1	1	1	8	3		2	2	2	2	1	2	2	4	2	3	0	0	1	8	1	3	3	2	2	1	4	4	2	2	2	1	3	2
21	0		1	1	1	1	3	0	-99	0	-99	0	0	1	1	1	1	1	8	3		1	2	2	2	1	2	3	2	2	3	0	0	0	8	1	3	2	3	1	2	4	2	2	4	3	3	2	4
18	0	0	1	1	1	1	3	0	-99	0	-99	0	0	1	1	1	1	1	8	4	6	1	1	3	3	1	1	2	2	4	3	0	0	1	8	1	4	4	4	4	5	4	4	4	4	4	4	3	3
17	0	0	1	1	1	1	3	0	-99	0	-99	0	0	2	2	1	1	1	2	3		1	2	2	2	1	1	2	1	4	3	0	0	1	8	1	4	4	3	3	2	4	4	4	4	3	4	2	3
18	0	0	1	1	1	1	3	0	-99	0	-99	0	0	2	2	1	1	1	5	3	3	1	1	1	2	1	3	3	2		2	0	1	1	8	1	2	2	2	1	1	3	2	2	4	3	3	2	3
18	0	0	1	1	1	1	2	0	-99	0	-99	0	35	3	2	3	1	4	7	4		2	2	2	2	1	2	2	2	3	3	0	0	0	5	1	3	4	3	3	5	4	3	4	3	3	4	2	3
18	0	0	1	1	1	1	2	1	2	0	-99	102	0	3	2	1	1	1	8	4		1	3	2	2	1	2	2	2	3	3	0	0	1	5	1	1	2	3	1	2	3	3	2	4	3	2	1	4
17	0	0	1	1	1	1	3	0	-99	0	-99	35	35	1	1	1	1	1	8	3	1	1	3	2	2	1	1	1	1	2	3	0	1	0	8	1	2	3	2	2	5	4	4	4	4	3	4	5	2
17	1	0	1	1	1	1	3	0	-99	0	-99	35	35	1	1	1	1	1	8	3		1	3	2	2	1	1	1	1	2	3	0	1	0	8	1	2	3	2	2	5	4	4	4	4	3	4	5	2
18	0	0	1	1	1	1	3							1	1	1	1	1	8	3	2	1	2	2	2	1	2	4	3	2	3	0	0	1	8	1	2	3	3	2	3	4	3	4	4	4	4	3	3
18	0	0	1	1	1	1	3							1	1	1	1	1	8	3		1	2	2	2	1	3	4	3	1	3	0	0	1	8	1	5	5	5	5	5	3	3	3	3	3	3	3	3
19	1	0	1	1	1	1	3	0	-99	0	-99	0	0	2	2	1	1	1	8	3	3	1	1	2	2	1	2	3	1	3	3	0	0	1	8	1	3	3	4	2	2	3	3	3	4	3	4	1	3
18	1	0	1	1	1	1	3	0	-99	0	-99	0	0	2	2	1	1	1	8	4		2	2	3	3	1	1	4	1	3	3	0	0	1	8	1	2	3	4	2	2	4	3	4	4	4	4	3	2
18	1	0	1	1	1	1	1	1	1	1	1			1	1	1	1	1	8	4	4	2	2	2	2	1	1	3	3		2	0	0	1	6	1	3	3	4	2	1	4	2	3	3	2	4	5	5
19	1	0	1	1	1	1	3	0	-99	0	-99	0	0	2	2	1	3	3	8	3		2	1	1	2	1	1	3	1	3	2	0	0	1	8	1	1	1	2	1	1	4	3	2	4	4	4	2	3
19	1	0	1	1	1	1	3	0	-99	0	-99	0	0	2	2	1	3	3	8	3	1	1	2	1	2	1	1	3	1	3	2	0	0	1	8	1	1	2	2	1	2	4	3	2	4	4	4	2	3
16	1	0	1	1	1	1	3	0	-99	0	-99	0	0	1	1	1	1	1	7	2	2	2	2	2	2	1	3	3	2	4	3	0	0	1	8	1	3	4	5	1	2	1	1	3	4	1	1	1	3
18	1	0	1	1	1	1	3	0	-99	0	-99	0	0			1	1	1	8	4		1	1	2	2	1	3	3	2	4	3	0	0	1	8	1	3	4	4	3	4	3	3	3	3	3	4	3	3
17	0	0	1	1	1	1	3	0	-99	0	-99	0	0	1	1	1	1	1	2	4	3	2	2	2	2	1	2	2	1	4	3	0	0	0	8	1	3	3	3	3	3	3	3	3	3	3	3	2	3
17	0	0	1	1	1	1	3	0	-99	0	-99	0	0	1	1	1	1	1	2	4	3	2	2	2	2	1	2	2	1	4	3	0	0	0	8	1	2	2	2	2	2	3	3	4	4	3	4	2	3
19	0	0	1	1	1	1	4	1		1	4	102	126	2	5	2	1	2	3	4	4	1	1	2	3	0	2	3	2	2	2	0	1	1	7	1	3	4	3	3	2	5	5	4	5	4	5	4	3
18	1	0	1	1	1	1	1	1	3	1	3			1	1	2	1	4	8	4	2	4	4	2	2	1	2	3	2	2	3	0	0	1	6	1	3	3	3	3	4	4	4	4	3	4	3	2	4
18	0	0	1	1	1	1	1	1	1	0	-99		0	1	1	1	1	1	1	1	1	1	1	1	1	1	2	2	2		3	0	0	1	6	1	2	2	3	2	1	3	1	1	4	3	2	1	3
17	1	0	1	1	1	1	3	0	-99	0	-99	0	0	2	2	1	1	1	5	3		2	2	2	2	1	2	2	2	1	2	0	0	1	8	1	3	3	3	3	3	3	3	3	3	3	3	3	3
19	1	0	1	1	1	1	2	0	-99	0	-99	0	0	1	1	1	1	1	7	4	4	1	1	1	3	1	2	2	2	4	2	0	0	1	5	1	3	3	3	3	3	3	3	3	3	3	3	3	3
19	0	0	1	1	1	1	3	0	-99	0	-99	35	35	2	2	1	1	1	8	4	3	2	2	2	2	1	2	2	2	3	3	1	0	1	8	1	2	3	4	2	1	4	4	4	5	4	4	2	2
19	0	0	1	1	1	1	3	0	-99	0	-99	35	35	2	2	1	1	1	8	4		2	2	2	2	1	3	2	2	3	3	1	0	1	8	1	2	3	4	2	1	4	4	4	5	4	4	2	2
18	0	0	1	1	1	1	3	0	-99	0	-99	0	0	1	1	1	4	1	5	2	1	2	2	2	2	1	2	3	3	4	3	0	0	0	8	1	1	2	2	2	2	2	2	2	4	4	4	2	3
19	0	0	1	1	1	1	3	0	-99	0	-99	0	0	1	1	1	1	1	8	4	5	1	1	2	3	1	1	2	1	3	2	0	0	1	8	1	3	4	5	1	3	4	4	4	4	4	4	3	3
18	0	0	1	1	1	1	3	0	-99	0	-99	0	0	2	2	1	1	1	8	4		1	2	2	2	1	1	2	1	4	3	0	0	1	8	1	3	4	3	2	3	2	2	3	4	2	2	1	5
18	0	0	1	1	1	1	3	0	-99	0	-99	0	0	1	1	1	1	1	8	4	4	1	3	1	1	1	2	4	4	3	3	0	0	0	8	1	3	3	3	2	1	4	2	1	5	4	4	3	3
17	0	0	1	1	1	1	3	1	3	1	1			2	2	1	4	1	8	2	2	1	2	2	2	1	2	3	1	3	3	0	0	1	8	1	4	4	4	3	3	4		4	5	3	5	2	5
18	0	0	1	1	1	1	3	0	-99	0	-99	0	0	1	3	1	1	1	8	3		1	2	1	2	1	1	3	2	3	2	0	0	1	8	1	3	3	4	1	1	3	3	4	4	3	4	2	2
18	0	0	1	1	1	1	3	0	-99	0	-99	0	0	1	3	1	1	1	8	3	1	1	2	1	2	1	1	3	2	3	2	0	0	1	8	1	3	3	4	1	1	3	3	4	4	3	4	2	2
18	0	0	1	1	1	1	2	1	4					4	1	3	3	1	2	4	3	1	2	2	2	1	1	4	1	4	3	0	0	1	5	1	3	3	2	2	3	4	3	4	4	4	4	2	3
17	0	0	1	1	1	1	3	0	-99	0	-99	0	0	2	2	1	1	1	2	4	1	2	2	1	1	1	2	4	3	4					8	1	2	2	2	2	2	3	3	3	3	3	3	4	4
18	0	0	1	1	1	1	3	0	-99	0	-99	0	0	2	2	1	1	1	8	4	4	1	1	3	3	1	1	3	1	4	3	0	0	1	8	1	3	3	4	3	2	4	3	4	4	4	3	3	2
19	0		1	1	1	1	3	0	-99	0	-99	0	0	2	2	1	1	1	8	4		2	2	2	2	1	3	2	2	4	2	0	0	1	8	1	1	3	2	1	1	2	1	1	3	3	3	1	1
19	0		1	1	1	1	3	0	-99	0	-99	0	0	2	2	1	1	1	8	4	3	2	2	2	2	1	3	2	2	4	2	0	0	1	8	1	1	3	2	1	1	2	1	1	3	3	3	1	1
18	0		1	1	1	1	3							2	2	1	1	1	8	4		1	2	2	2	1	3	4	4	4	3	0	0	1	8	1	1	1	3	3	1	3	2	4	4	3	4	1	5
18	0		1	1	1	1	3							2	2	1	1	1	8	4		1	2	2	2	1	3	4	4	4	3	0	1	1	8	1	1	1	3	3	1	3	2	4	4	3	4	1	5
18	0	0	1	1	1	1	1	0	-99	0	-99	0	0	1	1	1	1	1	8	4		1	3	2	2	1	2	3	4	2	3	0	0	1	6	1	3	4	4	3	2	3	3	2	4	3	4	2	2
19	0	0	1	1	1	1	2	1		0	-99		0		2	3	3	3	7	4		1	2	2		1	1	2	1	2	3	0	0	1	5	1	3	3	3	3	3	3	4		3	4	4	3	3
19	0	0	1	1	1	1	2	1		0	-99		0		1	3	1	3		4		1	2	2		1	1	2	1	2	3	0	0	1	5	1	3	3	3	3	3	4	4	4	4	4	4	3	3
18	0	0	1	1	1	1	3	0	-99	0	-99	0	0	1	1	1	4	1	5	2	1	2	2	2	2	1	2	3	3	4	3	0	0	0	8	1	1	2	2	2	2	2	2	2	4	4	4	2	3
19	0	0	1	1	1	1	2	1		0	-99		0	4	2	1	1	1	5	3	2	1	2	2	2	1	1	4	1	3	3	0	0	1	5	1	3	3	3	3	3	3	3	3	3	3	3	2	2
18	1	0	1	1	1	1	3	0	-99	0	-99	0	0	2	3	1	1	1	1	1	1	1	1	1	2	0	1	1	2		3	0	0	1	8	1	3	3	3	3	3	2	3	2	3	2	3	1	1
19	0	0	1	1	1	1	3	0	-99	0	-99	0	0	1	1	1	1	1	8	4	4	1	1	2	2	1	2	2	2	2	3	1	1	0	8	1	2	3	4	3	3	4	4	4	3	3	4	3	2
19	0	0	1	1	1	1	3	0	-99	0	-99	0	0	1	1	1	1	1	8	4	4	1	1	2	2	1	3	2	2	2	3	0	1	0	8	1	3	4	5	4	3	4	4	5	4	4	4	3	3
20	1	1	0	1	1	1	4	1		1		0	0	4	4	1	1	1	8	4	1	1	1	1	1	1	3	3	4	3	3	0	0	1	4	1	5	5	4	2	2	4	4	4	4	4	4	2	2
17	1	1	0	1	1	1	2	0	-99	0	-99	0	0	5	1	3	4	1	5	4	4	1	1	2	3	0	1	3	1		2	0	0	0	4	1	1	1	1	1	1	5	5	5	5	5	5	2	2
16	0	0	1	1	0	0	2	1	2	0	-99	1435	0	5	1	3	3	1	8	2		2	2	1	2	1	1	3	2	3	2	0	0	1	5	1	2	2	2	1	1	1	1	1	1	1	1	2	1
16	0	0	0	1	0	1	4	1	4	1	4	70	70	2	2	1	1	1	8	3	1	3	3	2	2	1	2	2	4	2	3	0	0	1	4	1	3	3	3	3	2	4	3	3	3	3	3	3	1
16	0	0	0	1	1	1	4	0	-99	1	4	0		2	2	1	1	1	8	2	1	2	3	2	2	1	2	4	4	4	3	0	1	1	3	2	3	3	3	1	2	4	4	3	3	4	4	4	1
17	0	0	0	1	1	1	4	1	4	1	4			1	1	1	1	1	7	2		3	2	2	2	1	2	1	4	3	2	0	0	0	4	1	3	3	3	2	2	3	4	4	4	4	2	5	5
17	0	0	0	1	1	1	4	0	-99	1	4	0		2	2	1	1	1	2	1	1	3	4	2	2	1	2	3	3	2	3	0	0	0	4	1	3	3	3	2	3	3	3	3	3	3	3	2	2
16	0	0	0	1	1	1	1	0	-99	1	4	0		1	3	1	1	1	8	1	1	2	3	2	2	1	2	3	3	2	3	0	0	0	4	1	2	2	2	2	2	2	2	2	3	2	2	3	1
16	1	0	0	1	1	1	4	1	4	1	4	0	0	1	1	1	1	1	8	4	1	2	2	1	2	1	2	3	3	4	3	0	0	0	4	1	3	4	4	3	2	4	4	4	3	4	4	3	2
17	0	0	0	1	1	1	4	1	4	1	4	0	0	1	1	1	1	1	4	1	1	4	4	2	2	1	2	1	3	2	1	0	1	0	4	1	3	3	3	1	1	3	2	4	3	2	2	2	1
16	0	0	0	1	1	1	2	1	4	1	1	0	0	1	4	1	1	1	8	2	1	3	3	1	2	0	2	3	2	3	2	0	0	0	4	1	4	4	4	3	2	4	4	4	4	4	4	3	1
17	0	0	0	1	1	1	3	0	-99	1	2	0		1	1	1	1	2	5	1	1	3	3	2	3	1	1	1	4	2	1	0	0	0	4	1	1	1	2	1	1	3		2	2	1	3	4	1
16	0	0	0	1	1	1	4	0	-99	0	-99	0	0	2	1	4	1	1	8	1	1	3	3	2	2	1	1	3	3	3	2	0	0	0	4	1	3	2	2	2	2	3	2	2	4	3	4	3	3
17	1	0	0	1	1	1	3	0	-99	0	-99	0	0	1	2	1	4	1	8	3	3	2	2	1	2	1	3	4	2	4	3		0	0	4	1	3	3	3	3	3	2	2	3	3	3	2	3	3
17	1	0	0	1	1	1	3	0	-99	0	-99	0	0	2	2	1	1	1	5	1	1	3	3	2	2	1	3	4	4	1	3	0	1	0	4	1	3	3	2	1	4	3	4	4	4	4	4	4	1
17	1	1	0	1	1	1	4	0	-99	0	-99	0	0	1	2	1	1	1	2	1	1	2	3	1	3	1	1	3	3	2	3	0	0	0	4	1	4	4	4	3	5	4	4	4	5	4	5	4	1
16	0	1	1	1	0	0	3	1	1	1	1			2	2	1	4	4		2		1	1	2	2	1	2	3	1	3	2	0	1	1	8	1	2	2	3	2	1	4	3	2	4	4	4	4	1
17	1	1	1	1	0	0	1	0	-99	0	-99	0	0	2	2	3	4	2	8	1	1	1	1	1	1	0	3	4	2	4	3	1	0	1	6	1	5	4	5	2	4	3	2	2	1	1	1	3	1
16	0	0	1	1	0	0	3	0	-99	1	2	0		1	1	1	1	1	5	2	1	2	2	1	2	1	2	3	1	4	3	0	1	1	8	1	2	2	2	1	1	3	2	2	3	2	4	5	1
16	0	0	0	1	0	1	3	0	-99	0	-99	0	0	1	2	1	1	1	5	2		3	3	2	2	1	2	2	2		2	0	0	0	4	1	2	2	2	2	2	4	3	3	3	3	3	3	4
16	0	0	0	1	0	1	4	0	-99	0	-99	137	71	1	1	1	1	1	3	3	2	2	2	1	2	1	2	4	4	4	3	0	0	0	3	2	2	2	2	2	4	4	4	4	3	4	4	4	1
16	1	0	0	1	0	1	3	1	1	1	1			1	1	1	1	1	6	3		3	3	1	1	1	2	4	4	2	3	0	0	0	4	1	4	4	4	3	5	5	3	3	3	4	4	1	2
16	1	0	0	1	0	1	1	0	-99	1	2	0		1	1	1	1	1	8	1	1	3	4	2	2	1	3	4	1	1	2	0	0	0	4	1	3	4	3	2	1	4	4	3	3	4	4	4	4
16	1	0	0	1	0	1	3	0	-99	1		0		1	1	1	1	1	8	2		3	3	1	2	1	1	3	2	2	3	0	0	0	4	1	3	4	3	3	3	4	4	5	3	3	3	3	3
17	1	0	0	1	1	1	4	0	-99	1	2	0		1	1	1	1	1	5	1	1	1	2	2	2	1	2	3	3	1	3	0	1	0	4	1	3	3	3	2	1	3	4	4	4	3	3	3	1
17	0	0	0	1	1	1	3	0	-99	0	-99	0	0	1	1	1	1	1	8	2		3	3	2	2	1	3	4	3	2	3	0	0	0	4	1	3	4	4	3	2	4	4	4	3	4	4	3	1
16	0	0	0	1	1	1	3	1	1	0	-99	1435	71	4	2	4	1	4	2	3	2	3	2	2	2	0	3	1	3	3	2	0	0	0	4	1	3	4	3	3	3	4	4	4	4	4	4	3	1
16	0	0	0	1	0	1	3	0	-99	1	4	71	71	1	1	1	1	1	5	2		2	2	1	1	1	2	4	2	1	3	0	0	0	4	1	4	4	3	3	3	4	4	4	4	4	4	4	2
16	1	1	0	1	0	1	3	0	-99	0	-99	0	0			1	4	4	8	1	1	2	3	1	1	1	2	3	1	5	3	1	1	0	4	1	5	5	5	3	1	5	5	5	5	5	5	5	1
16	0	1	0	1	0	1	1	0	-99	1	1	0	702	1	1	1	1	1	8	2	1	2	2	1	2	1	3	4	4	2	2	0	0	1	4	1	3	3	4	3	2	4	4	2	4	4	4	3	1
17	0	1	0	1	0	1	3	0	-99	0	-99	0	0	4	4	1	4	4	4	4	4	2	1	2	2	1	1	4	2	4	3	1	1	1	3	2	4	2	2	2	2	4	4	4	4	2	4	3
16	0	0	0	1	0	1	4	1	4	1	4	35	35	2	2	1	1	1	8	2	1	2	3	1	2	1	2	1	2	3	2	0	0	1	3	2	3	3	4	3	2	3	3	4	4	4	4	3	1
17	0	0	0	1	0	1	4	1	4	1	4	102	102	3	3	4	1	1	8	4		1	3	2	2	0	2	4	4		2	1	1	1	4	1	1	1	1	1	1	1	1	1	2	1	1	1	5
17	1	0	0	1	0	1	3	0	-99	0	-99	0	0	4	4	1	1	1	8	2		4	4	2	2	1	3	4	4		2	1	1	0	3	2	2	2	2	2	2	4	2	2	4	4	4	3	1
15	0	0	0	1	0	1	4	1	4	1	2			3	2	3	5	5	1	1	1	2	2	1	2	1	3	2	3	3	2	0	0	1	3	2	3	3	3	3	3	4	3	3		2	4	2	1
18	0	1	0	1	1	1	2	1	2	0	-99	0	0	4	1	3	1	3	8	4	1	2	2	1	2	1	1	1	2	2	3	0	0	0	4	1	2	3	3	2	2	4	2	3	4	4	4	3	2
18	1	1	0	1	1	1	3	0	-99	0	-99	0	0	2	2	1	1	1	2	3	1	3	3	1	2	1	1	3	2	5	2	1	1	1	4	1	2	3	3	3	2	3	3	3	3	3	3	1	5
19	1	0	1	1	1	1	3	1	4	0	-99		0	2	2	1	1	1	1	2	1	2	2	1	2	1	1	4	1	4	2	0	0	1	8	1	2	1	1	1	2	3	3	2	4	4	4	2	2
18	1	1	0	1	0	1	3	1	1	0	-99		0	4	4	5	1	1		3	2	1	1	1	1		1	3	2	2	3	1	0	1	3	3	3	3	3	2	1	3	3	3	4	3	3	3	1
17	1	1	0	1	0	1	4	1	4	1	4	70	70	4	3	3	1	1	8	2	2	2	2	1	2	1	2	3	1	1	3	0	0	1	3	2	4	5	5	4	2	5	5	5	5	5	5	5	3
16	1	0	0	1	0	0	3	0	-99	0	-99	0	0	2	2	1	1	1	8	2		3	3	2	2	1	3	4	4	2	3	0	0	1			3	4	4	2	2	4	4	4	4	4	4	3	3
16	1	1	0	1	1	1	1	0	-99	1	1	0		1	1	5	1	1	8	3		3	2	2	2	1	3	3	3	4	3	1	1	0	4	1	3	4	4	3	3	4	3	4	4	4	3	4	3
16	1	1	0	1	0	1	4	1	3	1	3			2	1	1	4	1	8	2	2	4	3	2	2	0	2	3	4	3	3	0	0	1	3	3	3	3	4	2	2	4	4	4	4	4	4	3	2
15	0	0	1	2	0	0	1	1	1	0	-99	672	672	4	5	2	1	1	8	1	1	1	1	2	2	0	1	3	1	3	2	0	0		6	1	3	4	4	3	3	4	4	4	4	5	5	3	1
15	0	0	0	2	0	1	4	1	4	1	4			2	2	1	1	1	3	2	2	2	2	1	2	1	2	2	2	3	2	0	0	1	2	3	4	3	3	4	2	4	4	4	4	4	4	4	1
16	1	0	0	2	0	1	1	0	-99	1	1	0	1126	3	4	2	2	2	8	1	1	2	2	2	2	1	2	4	2	3	2	1	1			1	2	2	2	2	1	3	3	3	3	3	3	2	3
16	1	0	1	2	1	1	4	0	1	1	3	0	0	4	5	5	5	5	5	1	1	1	2	2	2	0	2	3	1	4	1	1	1		7	1	2	2	1	1	1	2	2	2	2	1	2	2	1
16	1	0	1	2	0	0	1	0	-99	1	2	0	1266	3	5	2	4	1	8	2	1	3	2	1	2	1	2	2	2	1	3	0	1		6	1	3	4	4	3	2	3	3	4	3	3	5	4	1
16	1	0	1	2	0	0	3	0	-99	1	1	0		3	4	2	3	1	5	1	1	3	3	2	2	1	2	4	1	2	2	0	0		8	1	1	5	1	1	1	5	5	5	5	5	5	5	5
16	0	0	1	2	0	0	1	0	-99	1	2	0	1300	1	5	2	1	2	8	2	2	1	2	2	2	1	1	4	2	2	2	0	0		6	1	2	4	4	3	2	3	3	2	2	2	3	3	1
16	1	0	0	2	1	1	1	0	-99	0	-99	0	0	2	4	2	1	1	1	1	1	2	1	2	3	1	2	3	4	3	2	0	0	1		1	3	3	3	2	2	3	3	3	3	3	3	3	2
16	1	0	0	2	0	0	1	0	-99	0	-99	0	0	2	2	1	1	2	4	2	1	3	3	1	2	0	2	4	3	4	2	0	1	1		1	3	2	4	1	2	3	4	4	3	3	4	3	1
16	1	0	0	2	0	1	4	1	2	1	1	102	102	2	3	2	1	1	6	2	1	3	3	1	1	1	2	3	3	3	2	0	0	1	2	2	4	3	3	1	2	2	2	3	2	3	3	1	1
17	1	0	1	2	0	0	1	0	-99	1	2	0		1	5	2	4	4	6	1	1		2		1	0	2	4	4	4	3	0	0		6	1	5	4	4	4	1	5	5	5	5	5	5	4	1
17	1	1	0	2	0	1	4	1	4	1	4			2	2	2	1	2	8	2	2	2	2	2	2	1	3	1	3	3	3	0	1	1	2	3	3	2	3	2	4	3	4	3	4	4	4	3	1
17	1	0	0	2	0	1	2							1	1	2	1	1	2	1	1	3	3	1	1	1	2	3	4		3	0	0	1	2	2	5	5	4	4	2	4	4	4	4	4	4	3	2
15	0	0	0	2	0	1	4	0	-99	0	-99	0	0	2	2	2	1	1	8	3		4	4	2	2	1	3	2	2	3	2	0	0	1	2	3	3	5	3	3	4	4	3	3	3	3	4	2	2
17	0	1	0	2	0	1	4	1	4	1	4	70		2	2	1	2	4	1	3	1	3	4	1	2	1	2	3	2	2	2	0	0	1	2	3	4	2	4	4	1	4	2	2	4	3	3	4	1
16	1	0	0	2	1	1	4	0	-99	0	-99	0	0	1	5	2	4	1	8	1	1	2	4	2	2	0	1	4	2	3	3	0	0	0	2	2	3	3	2	2	1	3	3	3	4	3	3	2	1
	0	0	0	2	0	1	2	1	3	1	3			1	1	1	1	1	8	2		2	1	1	2	1	1	3	2	3	2	0	0	0	2	3	3	3	4	3	2	3	3	3	3	3	3	3	1
16	0	0	0	2	1	1	4	0	-99	1	2	0	150	1	2	2	1	2	7	1	1	4	3	3	3	1	1	3	2	3	2	0	0	0		1	1	3	3	3	1	2	2	2	2	2	2	3	3
16	1	0	0	2	1	1	4	1	3	1	4	0	0	1	2	2	1	1	5	1	1	2	2	1	2	0	2	2	1	4	3	0	0	0		1	1	1	1	2	2	3	1	1	1	1	1	1	1
16	0	0	0	2	1	1	4	1	4	1	4			1	2	2	1	1	3	1	1	3	3	1	2	0	2	3	1	5	2	0	0	0		1	3	3	2	2	1	3	2	2	4	3	3	2	2
16	0	0	0	2	1	1	3	0	-99	0	-99	0	0	1	2	2	1	1	2	1	1	2	3	2	2	1	2	3	4	2	2	0	0	0		1	3	3	3	2	2	3	2	3	3	3	4	3	2
16	1	0	0	2	1	1	4	1	4	1	4	0	1435	1	5	2	1	2	8	2	1	3	2	2	2	0	2	3	1	2	3	0	0	0		1	4	5	4	3	3	4	3	4	4	3	4	4	2
15	1	1	0	2	0	1	4	1	1	1	2	425	425	4	4	2	4	1	2	1	1	2	2	2	2	1	1	4	3	2	3	0	0	1	2	3	3	4	4	3	1	4	4	4	5	4	3	4	1
15	1	1	0	2	0	1	4	1	3	1	3	102	430	3	4	2	1	1	2	2	1	1	2	1	2	1	2	3	1	4	3	1	1	1	2	2	3	4	3	5	3	3	3	4	3	4	5	3	1
15	1	1	0	2	0	1	4	0	-99	0	-99	1458	1458	3	3	5	1	1	4	3		2	2	2	2	1	2	4	1	4	2	1	1	1	2	2	4	3	3	1	2	3	4		3	3	4	2	2
17	1	1	0	2	0	1	4	1	4	1	4	0	0	1	5	2	4	2	4	2	2	1	2	2	2	0	1	3	1	2	3	0	0	0		1	3	3	3	3	2	4	4	4	4	3	4	3	3
16	1	1	0	2	1	1	4	1	4	1	4	0	0	1	5	2	1	1	8	1	1	2	2	3	3	1	1	4	1	3	3	0	0	0		1	3	3	3	3	3	4	4	3	3	3	3	3	3
16	1	1	0	2	0	0	1	0	-99			0		1		2	4	4	6	4	4		2		1	0	2	4	1	3	3	1	1	0	2	2	2	1	2	1	3	5	3	4	4	4	4	5	1
16	1	0	0	2	1	1	4	0	-99	1	2	0	1212	1	5	2	1	1	5	1	1	3	3	1	2	0	1	3	2	3	2	0	1	0		1	4	3	4	3	5	3	3	3	3	2	3	2	2
16	1	0	0	2	1	1	3			1	4				3	2	2	2	8	2	1	3	3	2	3	0	3	3	3	1	2	0	0	0		1	2	2	3	3	3	4	3	3	4	4	4	3	2
16	1	1	1	2	0	0	3	1	1					4		4	4	4	1	2			3		2	0	3	3	2	2	2	0	0		8	1	4	2	2	1	1	2	2	3	2	3	2	2	3
17	0	1	1	2	0	0	1	0	-99	1	1	0	1850	2	5	2	2	3	5	1	1	3	2	2	2	1	1	3	2	2	2	0	0	1	6	1	3	4	4	2	4	4	4	4	4	4	4	4	2
16	0	1	1	2	0	0	4	1	1	1	2	617	671	4	4	2	1	1	1	2	1	2	3	1	2	0	2	4	1	4	3	0	0	1	7	1	2	3	3	2	2	4	3	3	3	3	3	3	2
16	0	0	1	2	0	0	1	0	-99	1	1	0	2124	2	4	2	4	2	4	2		2	1	1	2	1	1	3	1	5	2	1	1	1	6	1	2	2	2	2	1	2	2	2	2	2	2	1	2
15	1	0	1	2	1	0	1	1	1	1	4			1	5	2	1	4	4	1	1	2	3	2	2	1	2	1	4	5	2	1	1	1	6	1	3	2	3	1	1	4	3	3	3	3	3	5	1
16	1	1	1	2	0	0	1	0	-99	1		0	90	2	3	2	2	2	2	1	1	3	3	1	2	0	2	3	3	3	2	0	0	1	6	1	4	4	4	3	3	4	4	4	4	4	4	3	2
16	1	1	1	2	0	0	3	0	-99	0	-99	0	0	2	3	1	4	4	8	2	1	2	1	1	2	1	2	3	1	4	2	0	0	1	8	1	4	4	4	4	3	3	3	4	4	4	4	5	1
16	1	1	1	2	0	0	1	0	-99	1	2	0		2	5	2	3	3	3	2	2	3	2	2	2	1	1	3	2	4	3	0	1	0	6	1	4	4	4	2	3	2	1	2	2	2	1	4	1
16	1	1	0	2	0	0	1	0	-99	0	-99	0	0	3	3	2	1	1	8	1	1	2	1	2	2	0	2	4	4	3	3	0	0	1		1	3	4	4	1	1	1	1	1	2	2	2	2	1
16	0	0	1	2	0	0	1	0	-99	1	2	0	0	1	4	2	1	4	5	2	2	2	2	2	3	1	1	4	2	3	2	0	0	1	6	1	2	2	4	2	2	2	3	2	2	2	4	2	1
15	1	1	0	2	0	0	4	0	-99	1	3	0	0	1	4	1	4	4	2	2	1	2	2	3	2	1	1	3	2	4	3	0	0	1		1	3	4	4	3	3	2	2	4	4	4	3	2	1
17	1	1	0	2	0	0	1	1	2	1	2	0	0	2	4	2	1	4	8	1	1	2	2	1	1	1	2	4	3	3	3	1	1	1		1	3	3	4	2	2	4	4	3	3	3	3	2	2
16	1	1	0	2	0	0	1	0	-99	1	3	0		1	3	2	2	2	5	2	1	1	1	1	2	1	2	3	1	2	2	0	0	1		1	2	2	3	2	2	4	3	3	4	4	4	4	1
16	1	1	0	2	0	0	3	0	-99	1	4	671	1300	2	5	2	1	2	8	2	2	2	2	2	2	0	2	2	2	5	3	0	1	1		1	3	4	5	2	2	3	5	4	5	5	5	5	1
16	1	1	0	2	0	0	1	0	-99	0	-99	0	0	3	4	5	1	1	5	2	2	2	2	2	2	1	2	4	2	4	2	0	0	0		1	3	3	3	3	2	3	2	4	3	2	3	2	2
16	0	0	1	2	0	0	1	0	-99	1	1	0	0	3	5	2	2	2	2	1	1	1	3	2	2	1	1	3	2	1	2	0	0	1	6	1	3	3	3	2	2	2	2	2	3	3	3	4	1
16	1	1	0	2	0	0	1			1	2	234	965	2	4	1	4	1	2	2	1	3	2	2	3	1	1	3	2	3	2	0	0	1		1	3	3	3	3	1	3	2	3	3	3	3	4	2
15	0	0	1	2	0	0	1	0	-99	1		0	173	2	3	2	1	1	2	2	2	1	1	2	2	1	2	3	3	1	2	0	0	1	6	1	3	3	3	3	2	4	4	4	4	3	3	3	3
16	1	1	1	2	0	0	1	1	1	0	-99		0	3	4	2	3	3	5	2	2	1	2	2	2	1	2	3	1	2	2	0	0	1	6	1	2	3	2	2	2	2	2	2	2	2	2	2	3
16	1	1	1	2	0	0	4	0	-99	1	4	930	930	3	5	2	2	2	5	1	1	1	1	1	2	1	1	3	1	2	2	0	0	1	7	1	2	2	2	2	2	3	3	2	4	4	4	5	1
17	0	1	1	2	0	0	1	0	-99	1		0		3	4	2	1	4	5	3		2	2	2	2	1	2	2	2	3	2	0	0	1	6	1	3	3	3	2	2	3	3	4	4	4	4	3	1
16	1	1	1	2	0	0	1	0	-99	0	-99	0	0	3		4	4	4	2	1	1	2	2	2	1	0	2	3	1	3	3	0	0	1	6	1	3	4	4	4	2	4	2	4	3	3	2	3	1
16	0	1	1	2	0	0	1	0	-99	1	1	0	930	3	4	2	1	1	8	3	3	2	3	2	2	1	3	3	4	3	3	0	0	1	6	1	3	4	4	3	2	3	2	2	4	3	4	3	1
16	0	1	1	2	0	0	1	0	-99	1	1	930	930	3	5	2	1	1	2	2	1	2	3	2	2	1	1	3	1	5	2	0	0	1	6	1	3	4	2		1	3	2	4	4	2	3	2	2
17	1	1	1	2	0	0	1	0	-99	1	2	0	950	3	4	2	4	3	2	2	1	1	3	2	2	1	2	3	3	4	2	0	0	1	6	1	3	3	4	2	3	2	2	4	4	3	3	2	3
15	1	0	0	2	0	1	2	1	4	0	-99	950	950	1	4	2	1	3	5	3	1	1	1	2	2	1	1	4	1	2	2	0	0	0	2	3	2	3	3	2	2	3	3	3	3	3	3	5	1
16	0	0	0	2	0	1	3	0	-99	0	-99	0	0	1	1	1	1	1	2	3	2	3	3	2	2	1	1	3	4	3	3	0	0	0		1	3	5	4	3	2	4	3	2	3	3	3	3	3
16	1	0	0	2	0	1	1	0	-99	0	-99	950	1255	1	5	2	1	1	8	3	2	1	2	2	2	0	1	4	1	1	3	0	0	1	2	3	2	2	2	3	2	4	3	4	4	4	3	2	2
16	1	1	1	2	1	1	3	0	-99	0	-99	0	0	1		2	1	1	8	1	1	2	2	2	2	0	3	4	3		3	1	1	0		2	3	3	4	4		3	4		3	4	4	3	2
16	1	0	1	2	1	1	4	0	-99	1	4	950	950	2	2	2	4	4	5	1	1	3	3	1	2	0	1	3	2	2	3	0	0	1		3	2	2	3	1	1	4	4	1	2	2	4	4	3
18	0	1	1	2	0	1	1	0	-99	0	-99	0	0	2	5	2	2	2	6	4		1	2	2	3	0	1	3	2		2	0	0	1		3	2	4	4	2	1	3	4	4	4	3	3	2	2
18	1	1	1	2	0	1	1	0	-99	0	-99	0	0	4	5	2	2	2	5	3	2	1	1	1	3	0	1	1	1	5	2	1	1	1	6	1	2	4	1	1	2	3	2	3	4	2	3	2	2
16	1	1	1	2	0	1	4	1	1	1				3	5	2	1	2	4	2	2	2	3	2	2	0	1	4	1	5	3	1	1	1		3	1	3	4	1	1	2	2	3	4	1	3	2	1
17	1	0	0	2	0	1	4	1	4	1	1	1400		4	4	5	1	1	8	2		2	2	2	2	1	1	3	1	5	3	1	1	1	2	3	3	3	3	3	3	4	4	3	4	3	3	2	2
16	1	1	0	2	0	1	4	0	-99	0	-99	0	930	4	5	5	1	5	5	1	1	2	2	1	2	0	2	1	1	5	2	1	1	1	2	2	1	1	1	1	1	1	1	1	1	2	1	1	2
15	1	1	0	2	0	1	2	1	2	0	-99		0	2	2	2	2	2	3	2		2	2	2	2	0	2	1	2		2	0	0	1	2	3	5	5	5	5	5	5	5	5	5	5	5	5	4
17	0	1	0	2	0	1	1	0	-99	0	-99	0	0	2	2	2	2	2	5	1	1	3	3	3	3	0	2	3	2	3	2	0	0	1	2	2	2	2	4	2	4	3	3	3	3	3	3	2	2
16	0	1	0	2	0	1	1	0	-99	1	3	930	940	2	4	2	1	4	2	2	2	1	2	2	2	1	2	3	1	3	2	0	1	1		1	2	2	3	2	2	3	3	4	2	3	4	3	2
16	0	0	0	2	1	1	1	0	-99	0	-99	0	0	1	4	2	1	1	5	1	1	2	2	2	2	0	1	3	2	4	1	0	0	1		1	3	3	3	3	3	3	3	3	3	4	4	2	1
17	0	0	0	2	0	1	3	0	-99	0	-99	0	0	4	4	2	1	1	5	2	1	3	4	1	2	1	2	4	2	4	1	0	0	1	2	2	3	2	5	1	3	3	3	4	4	3	3	3	5
17	0	0	0	2	1	1	4	1	4	1	4	930	930	2	2	1	1	1		2	1	3	3	2	3	1	1	4	2	3	3	0	0	1	2	2	4	4	4	4	3	4	4	5	5	5	5	4	4
17	0	0	0	2	0	1	4	1	3	1	3	930	0	3	5	2	4	4	6	4	4	2	3	2	2	0	2	4	3	2	3	0	0	1	2	3	3	3	3	4	3	4	4	4	4	4	4	3	3
17	1	0	0	2	0	1	3	1	4	0	-99		0	1	2	2	3	3	5	3		3	3	3	3		1	3		4	3	0	0	1	2	2	4	3	3	3	2	4	3	3	3	3	4	2	2
19	0	0	1	2	1	1	3	0	-99	0	-99	0	0	2	2	1	1	4	5	3	1	2	2	2	2	1	1	4	1	4	2	0	0	1	8	1	2	1	1	1	1	2	3	1	2	4	4	3	3
19	0	0	1	2	1	1	3	0	-99	0	-99	0	0	2	2	1	1	4	5	3	1	2	2	2	2	1	1	4		4	2	0	0	1	8	1	2	1	1	1	1	2	3	1	2	4	4	3	3
17	0	1	0	2	1	1	4	1	4	1	2	1060		2	5	2	2	2	5	2	2	2	1	2	3	0	1	1	1	3	2	0	0	1		1	2	4	1		1	3	2	4	5	3	5	2	5
19	1	1	0	2	1	1	1	0	-99	1	1	0		2	4	2	2	2	2	2	2	2	2	3	3	1	1	3	2	4	2	0	1	1		1	4	4	4	2	1	4	4	4	4	4	4	2	4
17	1	1	0	2	1	1	1	1	1	1	4	980	980	2	4	2	1	4	8	3	3	4	2	2	2	1	2	3	3	3	3	0	0	1		1	3	3	3	2	2	3	3	3	4	4	4	2	4
19	1		1	2	1	1	2	1	1	0	-99		0	4	2	3	3	3	5	2	2	1	3	2	2	1	1	2	2	2	3	1	0	1	5	1	3	2	3	2	1	4	3	2	3	3	3
19	1	0	1	2	1	1	3	0	-99	0	-99	0	0	2	2	1	1	1	8	3		2	2	2	2	1	1	3	4	4	3	0	0	1	8	1	3	3	3	2	2	4	4	3	5	4	5	5	3
17	0	0	0	2	1	1	4	1	4	1	4	930	930	1	2	2	1	2	8	1	1	3	3	2	2	0	3	4	4	3	3	0	0	0		1	3	4	4	2	2	4	4	4	4	4	4	3
16	0	0	0	2	1	1	4	0	-99	0	-99	0	0			2	2	2	1	1	1	4	4	2	3	0	1	3	2	3	2	0	0	0		1	3	4	3	3	2	3	3	4	3	3	4	3	2
17	1	1	0	2	1	1	4	1	1	1	1	930	930	1	3	4	4	4	8	2	2	2	3	2	2	1	2	3	3	3	3	0	0	0		1	3	3	3	3	2	4	4	4	3	3	3	3	3
16	0	0	1	2	0	0	1	0	-99	1	1	930	930	2	4	2	2	2	8	2	1	1	1	1	2	1	1	3	2	2	2	0	0	1	6	1	3	3	3	3	3	3	2	2	4	4	4	3	1
15	1	0	1	3	0	0	2	1	1	1				4	3	3	1	2	2	2	1	3	1	1	1	1	2	4	2	3	3	0	0		5	1	1	1	1	2	1	3	4	3	3	2	4	3	2
15	1	0	1	3	1	1	2	1	2			280		4	2	3	1	1	8	2	2	3	3	2	2	1	1	4	4	3	2	0	0		5	1	3	3	3	3	2	3	3	3	3	3	3	4	1
15	1	0	1	3	0	0	1	1	2	0	1	128	80	4	2	3	5	5	8	3		3	2	2	2	1	2	3	1	2	3	1	1		6	1	2	2	3	1	2	2	3	3	5	5	5	5	1
15	0	0	0	3	0	0	4	1	4	1	4			1	1	1	1	1	8	3	1	3	2	2	2	1	2	2	4	3	2	0	0	1	1	2	3	2	2	2	1	4	5	2	5	3	4	3	1
16	1	0	0	3	0	1	1		1		1			2	1	3	4	1	5	2	2	1	2	2	2	1	1	3	1	3	2	0	1			1	3	2	2	3	1	5	4	3	4	4	4	3	1
16	1	0	1	3	0	0	1	1	1	0	-99		0	3	1	3	4	3	5	3	1	2	3	1	2	1	1	3	2	5	3	0	1		6	1	2	2	4	4	2	2	2	4	2	2	4	2	1
16	0	0	1	3	0	0	4	1	1	0	-99		0	5	2	4	4	3	8	2	1	1	1	2	2	1	1	2	1	3	2	0	0		7	1	2	2	2	1	5	2	2	2	3	3	3	2	1
16	1	0	0	3	0	1	4	1	2	0	-99		0	4	3	1	1	1	8	2		1	2	2	2	1	2	4	1	2	3	1	1			1	4	4	4	4	4	4	4	4	4	4	4	5	1
16	0	0	0	3	0	1	2	0	1	0	1	900		4	4	3	4	3	2	2		1	3	1	2	1	2	3	4	3	2	0	0			1	3	1	4	3	1	5	4	3	4	4	4	5	2
16	1	0	1	3	0	0	3	0	-99	0	-99	0	0	1	1	1	1	1	2	2	2	2	1	2	3	1	3	3	1	4	3	0	0		8	1	5	5	5	1	1	5	5	5	5	2	4	5	1
16	0	0	0	3	0	1	1	0	-99	0	1	0	0	3	1	3	1	1	2	2	2	3	2	3	3	1	2	3	2	4	1	0	0			1	3	4	4	2	4	5	3	4	5	4	5	3	1
16	1	0	0	3	0	0	2	1		0	-99	1714	0	4	3	3	4	4	5	2	2	1	1	2	2	1	1	3	3	2	2	0	0			1	3	4	4	2	2	4	2	2	3	4	4	3	2
16	1	0	1	3	0	0	2	1	1	1	1				2	3	4	3	3	2	2	2	2	2	2	0	1	3	1	3	2	0	0		5	1	2	2	1	1	2	4	2	4	2	2	4	3	2
16	0	0	1	3	0	0	2	1	1	0	-99	208	0	4	2	3	4	4	8	2	1	1	2	2	2	1	1	3	3	3	2	0	0		5	1	3	4	4	3	2	4	4	3	4	4	4	3	1
16	1	0	1	3	0	0	2	1	1	1	1	1067	1067	4	1	3	1	1	2	2	1	2	1	2	2	1	2	2	2	4	2	1	1		5	1	3	2	4	3	1	4	4	4	3	3	5	5	2
16	1	0	1	3	0	0	1	0	-99	0	-99	0	0	3	3	3	1	1	8	2	2	2	3	2	2	1	1	3	2	2	2	0	0		6	1	3	4	2	2	1	5	5	4	5	5	5	5	1
16	1	0	0	3	1	1	4	1	4	0	-99		0	2	2	3	1	1	5	1	1	2	3	2	1	0	2	4	1	5	3	1	1	1	1	2	3	4	3	2	3	1	1	1	1	1	1	2	4
17	0	0	1	3	0	0	2	1		0	-99	266	0	4	3	3	3	3	8	2	2	1	1	2	2	0	2	3	2	2	2	0	1		5	1	4	2	2	2	1	4	4	4	4	3	4	3	1
17	1	1	0	3	1	1	3	0	-99	0	-99	0	0	2	2	1	1	1	7	2	1	3	2	1	2	1	2	3	4	5	3	0	0	1		1	3	5	5	1	2	4	2	4	3	3	2	2	1
17	1	1	0	3	0	1	4	1	4	1	3	71	71	3	2	3	4	1	1	2	1	3	3	1	1	1	3	4	1	3	3	0	0	1	1	2	3	4	3	2	2	2	3	4	3	3	2	2	1
17	1	1	0	3	0	0	4	1	4	0	1			3	2	1	1	1	8	1	1	1	2	2	2	1	2	3	4	2	3	0	0	1		1	3	4	2	2	2	2	3	4	3	3	2	2	1
17	0	0	0	3	1	1	4	1	4	1	4	71	71	2	2	3	1	1	2	3	3	2	3	3	3	1	1	2	4	1	2	0	0	1	1	2	2	2	2	1	1	4	3	4	4	4	4	3	1
16	1	0	0	3	0	1	3	0	-99	0	-99	71	71	3	2	3	3	3	7	2	1	3	4	2	2	0	3	4	4	2	3	0	0	1		1	2	3	4	1	2	3	3	2	4	3	3	3	2
16	1	0	0	3	0	1	2	0	-99	0	-99	71	71		1	3	1	1	7	1	1	2	3	2	2	0	1	3	1	1	2	0	0	1		1	4	3	4	3	2	3	3	4	3	3	3	3	3
16	1	0	0	3	1	1	4			1	4	71	71		2	3	1	1	7	2	1	2	1	2		0	1	3	1	1	2	0	0	1		1	3	3	3	3	2	4	4	4	4	4	4	3	2
16	0	0	0	3	0	0	4		1			1341			5	3	1	4	7	3	2	1	1	1	1	0	1	2	1	3	2	1	1	1	1	3	4	3	3	4	3	3	3	4	4	4	3	3	1
18	1	0	0	3	0	1								5	5	5	4	4	5	4	5	1	2	2	2	1	1	2	1	3	3	1	0	1	1	3	3	3	3	2	1	3	3	4	3	3	3	3	2
17	0	0	0	3	0	1	4	0	-99	1	3	135		5	4	3	3	3	8	4	4	1	1	2		0	1	3	3	3	3	0	0	1	1	3	3	3	2	3	2	3	4	4	3	3	2	3	3
16	1	0	0	3	0	1	2	1		1	2			5	3	3	4	4	3	1	1	2		2		0	1	3	1	3	3	0	0	1	1	3	3	4	3	3	2	4	4	3	3	3	4	3	2
17	0	0	0	3	0	1	4			1	2		0	5	2	3	3	3	2	2	1	1	1	3	2	1	1	3	1	3	3	0	0	1	1	3	5	5	5	5	5	5	5	5	5	5	5	3	2
16	0	0	1	3	1	1	4	1	2	1	2	1465	1465	2	2	3	4	1	1	1	1	2	2	2	2	1	2	3	2	1	3	0	0	1		3	2	2	3	2	1	4	4	5	2	3	4	3	1
16	0	0	1	3	1	1	3	0	-99	0	-99	0	0	2	2	3	3	3	5	3	2	1	2	2	2	1	3	2	2	4	2	0	0	1	8	1	4	4	4	3	3	4	3	3	3	3	3	4	1
15	0	0	0	3	0	1	4	1	4	1	4	71	71	3	3	3	4	4	5	3	2	3	3	1	1	1	2	3	1	4	3	0	0	1	1	3	3	3	3	3	3	3	3	3	3	3	3	2	1
16	1	0	0	3	0	0	4	1	1	1	1	71	71		2	3	4	4	3	2		1	2	2	2	0	1	3	4	5	2	0	0	1	1	3	3	3	3	3	2	4	3	3	3	3	4	2	2
17	1	1	0	3	0	1	4	1	2	0	2			2	1	1	1	1	6	2		3	3	2	2	1	1	3	4	3	3	0	0	1	1	3	3	3	3	3	3	3	2	3	1	2	2	2	2
16	1	1	0	3	1	1	4	1	4	1	4	71	71	5	2	3	1	1	8	2	2	3	3	2	2	1	3	4	1	1	1	0	0	1	1	3	2	3	3	2	3	4	4	4	4	4	4	4	5
16	1	0	0	3	1	1	2	1	4	1		0	0	4	1	3	1	1	8	1	1	2	3	2	3	0	3	4	4	4	2	0	0	0		1	2	3	2	1	1	4	2	3	3	4	4	4	1
16	0	0	0	3	1	1	3	0	-99	0	-99	0	0	3	1	3	1	1	2	1	1	4	4	2	2	0	2	3	1	5	3	0	0	0		1	3	4	3	2	1	4	4	2	3	2	2	3	1
16	0	0	0	3	1	1	3	0	-99	0	-99	0	0	2	1	3	1	3	8	1	1	3	2	2	3	0	2	3	3	2	2	0	0	0		1	3	3	4	1	2	4	3	4	3	4	4	3	1
16	0	0	0	3	1	1	4	0	-99	0	-99	0	0	3	1	3	3	3	5	1	1	3	3	2	2	1	1	3	1	4	2	0	0	0		1	3	4	3	3	4	3	3	3	4	3	5	3	2
17	0	0	0	3	1	1	3	1		0	-99		0	4	1	4	4	1	1	1	1	3	3	2	2	0	1	1	2	5	1	1	1	0		1	2	1	2	1	1	2	1	2	2	1	3	1	2
17	0	0	0	3	0	1	1	0	-99	1	4	221	0	4	2	3	4	1	2	2		3	2	1	1	1	2	2	1	2	2	0	0	0	1	2	2	2	2	1	1	3	2	2	3	2	2	2	3
17	0	0	0	3	1	1	4	1	4	0	-99		0	5	2	3	3	3	2	2		3	3	3	3	0	2	1	4	5	3	0	0	0		1	3	4	3	3	3	4	4	4	4	4	4	3	2
16	0	0	0	3	1	1	1	0	-99	1	4	0		4	2	3	1	1	2	1	1	2	3	2	2	0	1	1	2	4	2	0	0	0		1	3	4	4	2	1	3	2	2	2	2	3	3	1
16	0	0	0	3	1	1	4			0	-99		0	4	4	3	1	3	1	2		4	4	2	2	0	1	3	3	3	2	0	1	0		1	4	4		3	3	2	2	3	3	3	4	3	2
17	0	0	0	3	0	1	4	0	-99	1	4	0		5	1	3	4	3	2	1	1	2	2	2	2	0	1	3	2	2	2	0	0	0	1	2	3	3	2	3	2	3	4	3	3	2	3	2	2
16	1	0	0	3	1	1	4	0	-99	0	-99	0	0	1	1	1	1	1	8	1	1	2	3	1	1	1	2	3	4	5	2	0	0	0	1	3	3	3	3	3	3	4	4	4	4	4	4	3	3
16	1	0	0	3	0	1	4	1	4	1	4	0	0	5	1	3	1	1	4	2	1	4	2	1	2	0	2	3	1	4	1	0	0	0		1	1	2	2	3	2	3	3	2	3	1	2	5	5
17	1	0	0	3	1	1	1	0	-99	0	-99	0	0	5	3	5	1	1	5	1	1	2	2	2	2	0	3	3	1	1	2	0	1	0		1	2	2	2	1	4	1	1	1	3	2	2	2	1
16	0	0	0	3	1	1	4	1	2	0	-99	2000	0	3	2	3	4	3	4	1	1	3	3	1	2	0	2	3	3	4	3	0	0	0		1	3	3	4	3	2	4	3	3	3	4	3	3	2
16	0	0	0	3	0	1	1			1	3			3	1	3	4	4	8	2	2	1	3	2	2	1	2	3	4	3	3	0	0	0		1	4	4	4	3	3	4	4	4	4	4	4	3	3
16	0	0	0	3	1	1	2	0	-99	0	-99	130	0	2	1	3	1	1	5	2	1	4	3	1	2	1	2	4	2	3	2	0	0	0		1	3	2	2	4	2	3	2	3	3	2	3	2	2
17	1	0	0	3	1	1	4	0	-99	0	-99	0	0	5	2	3	1	1	3	2	1	2	3	2		1	1	4	3	1	2	1	1	0		1	2	3	3	2	2	4	4	3	4	3	4	3	1
17	0	0	0	3	0	1	2	0	-99	1	2	0	0	5	3	3	1	1	2	1	1	3	2	1	1	0	1	4	3	3	3	0	0	0		1	4	4	5	5	4	4	4	4	5	5	5	5	1
15	1	1	0	3	0	1	2	0	-99	1	1	0	0	5	2	3	1	3	8	4	5	1	1	3	3	0	1	1	3	3	3	0	0	1	1	2	3	3	3	2	1	3	2	2	3	2	4	3	1
15	1	1	0	3	0	1	2	1	2	1	4			5	1	3	4	4	5	3	2	2	2	2	2	1	2	3	1	5	2	1	1	1	1	2	2	2	2	2	2	1	2	1	3	1	1	1	3
15	1	1	0	3	1	1	1	0	-99	1	2	0		3	3	1	1	1	2	2	1	3	3	2	2	1	2	4	2	2	2	0	0	1		1	4	4	4	3	4	5	5	5	5	5	5	5	1
15	1	1	0	3	0	0	2	1	1	0	-99		0	5	1	3	3	4	8	3	1	2	2	1	2	1	1	3	3	5	3	0	0	1	1	2	2	4	4	3	3	4	4	5	4	4	4	4	1
17	1	1	0	3	0	1	2	0	-99	0	-99	527	0	3	2	3	1	3	8	4	4	1	1	2	2	1	1	3	1	3	3	1	1	1	1	2	4	4	4	2	2	4	4	4	4	4	4	3	1
16	1	1	0	3	0	1	4	1	2	1	3	27	27	4	2	3	1	1	8	2	2	2	1	1	2	0	1	3	1	3	2	0	0	1	1	2	4	4	4	1	4	5	4	4	4	4	4	3	1
15	1	1	0	3	0	1	4	1	3	1	2	980	200	4	3	3	4	4	5	3	1	2	2	1	1	0	2	1	2	2	2	1	1	1	1	3	3	3	3	4	3	4	3	3	3	3	3	2	3
16	1	1	0	3	0	1	2	1	3	0	2	0		4	3	3	4	4	8	2	1	1	1	1	2	1	1	3	4	2	3	0	0	1	1	2	4	2	3	2	2	4	3	4	4	4	4	3	2
15	1	1	0	3	0	1	4	1	1	1	1	1588	135	4	3	3	3	4	8	2	1	3	3	2	2	1	1	4	4	4	3	0	0	1	1	3	5	5	5	5	5	5	5	4	5	5	5	5	5
15	1	1	0	3	0	1	3	0	-99	0	-99	3.2	3.2	2	1	1	5	1	1	2	2	2	2	2	2	1	2	3	2	5	3	1	0	1	1	2	3	3	4	4	2	4	4	4	4	4	4	2	3
15	1	1	0	3	0	0	3	0	-99	0	-99	0	0	3	2	1	1	1	8	2		3	2	1	1	0	1	3	2	4	2	1	1	1	1	2	3	2	4	2	2	4	3	4	4	4	4	3	2
16	1	1	0	3	0	1	2	0	-99	0	-99	135	135	4	3	3	1	3	8	2	1	2	3	2	2	1	1	4	1	1	3	0	0	1	1	2	3	2	2	4	2	4	4	4	4	4	4	3	1
16	1	1	0	3	0	1	2	0	-99	0	-99	0	0	1	1	1	1	1	8	3		3	3	2	2	1	1	3	2	3	2	0	0	1	1	2	3	4	4	3	1	4	4	4	4	3	4	5	1
15	1	1	0	3	0	1	2	1	1	0	-99	135	0	4	4	3	4	1	6	2	2	1	2	2	2	1	2	4	2	4	3	0	0	1	1	2	2	3	3	2	3	4	4	4	3	3	3	2	2
17	1	1	0	3	0	1	4	1	4	1	4			5	4	3	4	4	5	4	3	2	2	2	2	0	1	4	1	3	3	0	0	1	1	2	2	3	2	3	2	4	4	2	5	5	5	3	1
16	0	1	0	3	1	1	2	0	-99	0	-99	0	0	5	1	3	4	3	7	2	1	2	2	2	2	0	1	1	1	5	2	0	0	0		1	3	3	3	2	3	2	2	2	3	3	4	3	2
16	1	1	0	3	1	1	1	1	4	1	3	0	0	3	1	3	1	1	8	1	1	3	3	2	3	1	3	3	1	3	2	0	0	0	1	2	3	4	4	3	4	3	3	4	4	4	4	4	2
16	1	0	0	3	1	1	1	0	-99	1	4	0		3	1	3	3	3	1	2	1	1	4	1	3	1	2	2	2	1	2	0	0	0		1	4	5	5	1	1	4	4	4	4	4	4	4	1
17	1	0	0	3	1	1	4	1	2	0	-99		0	5	2	4	1	1	8	1	1	3	4	2	2	1	1	3	2	3	2	0	1	0		1	3	3	3	3	2	4	3	3	4	4	4	3	2
16	1	0	0	3	1	1	2	1	4	1	4			3	1	3	1	3	5	1	1	3	4	2	2	0	3	3	3	4	2	0	0	0	1	2	3	2	1	1	2	2	2	2	2	3	3	2	1
16	1	0	0	3	1	1	4	0	-99	1	1	0		4	1	3	1	1	8	2	1	3	3	1	1	1	2	2	2	2	2	0	0	0		1	4	5	4	4	4	4	4	5	4	4	4	4	3
16	1	0	0	3	1	1	1	0	-99	1	4	687	0	5	2	3	1	3	8	2		3	2	2	2	0	3	1	2	3	3	0	0	0		1	3	2	4	3	2	4	4	4	4	4	4	4	4
18	1	0	0	3	1	1	4	1	4	1	4			3	1	3	3	3	5	1	1	4	4	2	2	0	3	4	1	3	2	1	1	0		1	5	5	5	5	5	4	4	4	4	4	4	3	1
17	0	0	0	3	1	1	4	0	-99	0	-99	0	0		1	3	3	3	7	1	1	3	3	2		0	1	4	3	3	2	0	0	0		1	4	4	3	4	3	4	4	4	4	4	4	2	2
16	1	0	0	3	0	1	4	1	4	1	4	0	0	4	2	3	1	1	5	2	2	2	3	1	2	0	1	3	1	2	3	0	1	0	1	3	3	3	3	2	1	4	4	3	3	4	3	2	1
17	1	0	0	3	1	1	4	0	-99	1	2	0	800			3	1	1	2	1	1	3	3	2	3	1	1	1	3	2	2	0	1	0		1	3	2	3	3	2	4	4	4	3	4	4	4	4
16	1	0	0	3	1	1	1	1	3	0	-99		0	3	2	3	3	3	2	1	1	3	3	3	2	1	2	3	3	2	2	0	0	0		1	4	4	4	4	3	4	4	5	4	5	5	5	1
16	0	1	1	3	0	0	2	1	1			102		4	1	3	1	1	8	2	1	1	3	2	2	1	2	1	1	5	3	0	0	1	5	1	4	5	5	4	2	4	4	4	4	4	4	2	1
16	0	1	1	3	0	0	1	1	2	0	-99	850	850	5	2	3	3	3	5	2	2	1	3	2	2	0	2	2	2	3	2	0	0	1	6	1	1	1	1	1	1	3	1	1	1	1	1	1	1
16	0	1	1	3	0	0								1	1	1	1	1	8	2		2	3	2	2	1	2	3	3	2	3	0	0	1		1	3	3	2	2	2	2	2	2	3	2	2	2	2
17	1	1	1	3	0	0		1	1	0	-99	950	0	4	2	3	1	1	8	2	2	3	3	2	2	1	1	4	2	4	3	0	0	1		1	4	4	4	2	2	3	3	4	4	4	4	2	2
16	1	1	1	3	0	0	2	0	-99	0	-99	0	0	3	2	3	3	3	8	1	1	1	2	2	2	1	1	4	4	4	3	0	0	1	5	1	4	4	4	2	3	4	4	4	4	4	4	3	3
16	1	1	1	3	0	0	2	1	4	0	-99		0		2	3	4	4	7			2		2		0	1	3	2		2	0	1	1	5	1	2	3	2	3	2	4	3	3	3	2	4	3	1
16	1	1	1	3	0	0	2	1	4	1	4	1580		4	2	3	4	4	5	2		1	1	1	2	1	1	3	1	3	3	0	0	1	5	1	3	4	5	1	1	4	3	4	4	4	5	4	3
15	1	1	1	3	0	0	2	1		0	-99	0	0	4	2	3	1	3	2	2	2	2	2	2	2	1	1	4	1	2	2	0	0	1	5	1	4	3	2	2	5	4	4	4	4	3	5	3	3
17	0	0	1	3	0	0	2	1				0		5	2	3	1	3	6	2	2	1	1	1	1	0	2	2	2	4	2	0	0	1	5	1	3	5	5	3	1	2	2	2	3	3	4	3	1
16	0	0	1	3	0	0	2	1	4	0	-99	0	0	3	1	3	3	3	8	2	2	2	2	2	2	1	2	4	2	1	3	0	0	0	5	1	5	5	5	1	1	5	5	5	5	5	5	5	1
17	1	0	1	3	0	0	4	1	1	0	-99	1330	0	4	2	3	1	4	1	2	2	2	2	1	1	1	1	4	1	5	2	0	0	1	7	1	2	5	5	1	2	2	4	4	4	4	4	3	2
16	1	0	1	3	0	0	2	1		0	-99	181	0	4	1	3	4	3	2	1	1	2	4	2	2	1	1	4	4	3	3	0	0	1	5	1	2	3	3	2	5	4	3	3	4	3	3	5	1
16	0	0	1	3	0	0	2	1	1	0	-99		0	4	2	3	4	3	5	3		1	2	1	2	1	2	1	1	1	2	0	0	1	5	1	3	3	3	3	1	5	4	3	4	4	5	5	1
16	1	0	1	3	0	0	2	1	1	0	-99	465	0	3	2	3	1	3	4	2		3	4	1	2	0	2	1	3	1	2	0	1	1	5	1	2	4	4	1	1	1	1	1	1	1	1	1	2
16	0	0	1	3	0	0	2	1	4	0	-99		0	5	1	3	4	4	4	1	1	2		2		0	1	3	1	5	3	0	0	1	5	1	3	3	2	1	1	3	2	2	3	2	3	2	2
16	0	1	1	3	0	0	3	0	-99	0	-99	0	0	3	2	3	1	4	8	2	1	2	2	2	2	1	1	3	2	1	2	0	0	1	8	1	3	2	2	3	2	3	3	3	4	3	3	3	1
16	0	1	1	3	0	0	2	1	1	0	-99	71	0	5	1	3	1	1	1	4	4	1	2	3	2	1	2	2	2	5	3	0	0	1	5	1	3	3	2	2	1	3	1	1	3	1	1	2	1
17	1	1	1	3	0	0	2	1		0	-99		0	4	1	3	1	1	8	2	2	1	1	2	3	1	1	4	3	4	3	0	0	1	5	1	3	3	3	3	1	1	3	3	3	3	3	2	2
16	1	1	1	3	0	0	2	1	3	0	-99	880	0	5	2	3	4	1	5	1	1	2	2	2	2	1	1	3	2	3	3	0	0	1	5	1	2	4	4	2	1	4	4	4	5	5	4	3	2
16	1	1	1	3	0	0	2	1	1	0	-99	850	0	4	2	3	1	4	7	2	1	3	3	2	2	1	2	3	3	3	2	0	0	1	5	1	3	2	3	2	1	4	3	4	4	4	4	3	2
16	1	1	1	3	0	0	2	1	1	0	-99		0	5	1	3	1	3	8	1	1	2	2	2	2	0	1	3	2	4	2	0	0	1	5	1	2	4	3	3	4	5	4	3	4	4	4	3	2
16	1	1	1	3	0	0	2	0	-99	1		750		3	2	3	1	1	5	2	2	2	3	2	2	1	2	3	1	3	3	0	0	1	5	1	2	2	2	1	1	4	4	4	3	3	3	5	5
16	1	1	1	3	0	0	2	1	2	1	2			5	2	3	4	4	5	2	2	2	2	2	2	1	1	3	1	2	3	0	0	1	5	1	4	3	2	2	2	3	3	4	4	3	4	3	3
16	1	1	1	3	0	0	2	0	-99	0	-99	0	0	5	2	4	1	1	8	2	2	2	1	2	2	1	1	2	2	3	3	0	1	1	5	1	3	4	4	2	1	1	2	2	2	2	2	2	1
17	1	1	1	3	0	0	4	1	1			181		3		3	3	3	8	1	1	2	3	2	2	1	2	4	4	3	3	0	0	1	7	1	4	4	4	2	4	4	3	4	4	4	4	4	5
16	1	1	1	3	0	0	2	0	-99	0	-99	850	181	3	3	3	3	3	8	2	2	2	2	2	3	1	1	3	2	4	3	0	0	1	5	1	3	4	4	1	2	3	3	2	3	3	3	2	2
15	1	1	0	3	0	0	2	0	-99	0	-99	0	0	2	2	3	1	1	8	2		2	1	2	2	1	2	3	3	2	3	0	1	1		1	5	5	5	5	3	5	5	5	5	5	5	5	1
16	1	0	1	3	0	0								1	1	1	1	1	8	3		2	2	2	2	1	1	2	1	1	3	0	0	1		1	4	4	4	4	4	4	4	4	4	4	4	3	3
17	0	0	1	3	0	0	2	1	1	0	-99	181	0	4	1	3	4	4		2	1	1	1	2	2	1	1	2	1	4	3	0	0	1	5	1	4	4	5	3	5	4	4	4	4	5	5	3	1
16	0	0	1	3	0	0	2	1	2	0	-99	965	0	4	1	3	1	3	8	2	2	2	2	2	2	1	1	3	4	5	3	0	0	1	5	1	3	4	4	2	3	3	3	3	3	4	4	2	2
16	0	0	1	3	0	0	2	1	1	0	-99	965	0	4	2	2	1	2	8	2		2	2	2	2	1	1	2	1	1	2	0	0	1	5	1	3	4	3	3	2	3	4	3	4	2	4	3
16	0	0	1	3	0	0	2	1	1	0	-99	181	0	4	2	3	1	4	1	1	1	3	2	1	2	0	2	4	3	3	3	0	0	1	5	1	4	3	4	2	2	4	3	2	4	4	4	5	1
15	0	0	1	3	0	0	2	1	1	0	-99	850	850	4	1	3	3	3	2	3		1	1	2	2	1	1	3	1	4	2	0	0	1	5	1	3	4	4	2	2	2	2	2	2	2	2	2	2
16	0	0	1	3	0	0	2								1	3	1	1	7	2	1	2	3	1	1	0	2	4	2		3	0	0	0	5	1	2	3	4	4	1	2	2	1	1	1	1	1	2
16	0	0	1	3	0	0	2	1	1	0	-99		0	4	2	3	1	3	2	2		1	2	1	2	1	1	3	1	2	3	0	1	1	5	1	3	2	2	3	2	3	2	2	3	3	4	2	2
16	0	0	1	3	0	0	2	1	3	0	-99	850	0	5	1	3	1	3	5	2		1	2	2	2	1	3	3	2	4	2	0	0	1	5	1	3	3	3	4	3	2	3	3	2	2	2	2	2
16	1	0	1	3	0	0	3	1	1	0	-99	181	0	4	2	3	4	4	8	1	1	2	2	1	2	1	3	2	1	3	2	1	1	1	8	1	1	1	1	1	1	2	2	2	2	1	1	1	2
16	1	1	0	3	0	0	4	1	4	1	4	965		5	2	3	4	4	1	2	1	2	2	1	1	1	1	3	2	2	3	0	1	1		1	3	2	3	2	3	2	2	2	4	3	3	2	2
16	1	1	0	3	0	0	2	1	1	0	-99	1330	0	5	1	3	3	3	8	2	1	1	2	3	3	1	1	3	1	1	3	0	0	0		1	1	1	1	1	1	1	1	1	1	1	1	1	1
16	0	0	1	3	0	0	2	1	1	0	-99		0	5	4	3	1	1	5	2	2	1	2	3	3	1	1	1	1	2	2	0	0	1	5	1	2	3	3	2	2	3	2	2	2	3	3	5	1
17	0	0	1	3	0	0	4	1	1	1	1	850	850	4	4	5	4	5	5	2	2	2	1	2	2	1	2	4	4	4	3	0	0	1	7	1	2	3	3	2	1	3	4	4	3	2	3	3	1
15	0	0	1	3	0	0	2	0	-99	0	-99	181	181	4	1	5	4	4	2	2	1	2	1	1	2	1	1	4	1	4	3	0	0	1	5	1	3	3	3	2	2	3	3	3	3	3	3	3	3
15	0	0	1	3	0	0	4	0	-99	0	-99	0	0	4	3	3	4	1	5	3	2	1	1	1	2	1	2	2	2	5	3	0	0	1	7	1	3	3	3	3	2	2	2	2	2	2	2	1	1
17	0	0	1	3	0	0	2	1	1	0	-99	110	110	4	3	3	1	1	8	2	1	2	3	1	2	1	2	3	1	3	2	0	0	1	5	1	2	1	2	2	1	1	1	4	2	2	2	2	3
16	0	0	1	3	0	0				1	1			3	3	3	1	4	5	2	2	3	1	2	2	3	1	3	1	5	2	0	1	1		1	3	3	2	2	2	2	2	2	2	3	3	2	2
16	1	1	1	3	0	0	3	1	1	0	-99		0	4	1	3	4	3	2	2	1	1	1	1	2	1	2	2	2	2	2	0	0	1	8	1	2	2	1	4	3	3	2	2	4	4	4	2	1
16	1	1	1	3	0	0	3	0	-99	0	-99	0	0	4	1	3	1	3	2	2	2	1	1	2	2	1	3	2	2	2	2	0	0	0	8	1	3	3	3	2	2	4	3	4	4	3	3	3	3
16	1	1	1	3	0	0	4	1	1	0	-99		0	4	1	3	1	1	7	3	3	2	2	1	2	1	2	3	1	3	3	0	1	1	7	1	3	4	4	3	5	3	4	5	4	3	4	5	1
16	1	1	1	3	0	0	3	0	-99	0	-99	910	0	4	3	3	4	4	8	2	1	3	1	2	2	1	2	4	2	3	2	1	1	1	8	1	3	5	4	4	2	3	4	4	3	3	4	3	1
17	1	1	1	3	0	0	2	1	1	1	4	900	900	4	2	2	4	1	8	1	1	2	1	1	1	1	3	4	2	4	2	0	0	1	5	1	3	4	4	2	1	3	2	3	4	3	2	3	1
15	0	0	1	3	0	0	4	1	4	1	4	850	850	3	2	3	4	2	8	2	2	2	3	2	2	1	1	3	2	3	2	0	0	1	7	1	2	3	2	2	1	2	1	1	3	2	3	3	1
16	0	0	1	3	0	0	1	1	4	0	-99		0	3	3	3	4	3	1	3	2	2	1	2	3	1	2	2	2	3	3	0	0	1	6	1	1	2	1	1	1	3	2	4	4	3	4	3	1
16	0	0	1	3	0	0	2	1	1	0	-99	965	965	4	2	3	4	4	1	3	1	2	2	1	2	1	2	4	4	5	3	0	0	1	5	1	3	2	3	2	2	3	2	3	3	3	3	3	1
16	1	0	1	3	0	0	4	1	2	0	-99	505	505	5	2	3	3	3	5	2	2	1	1	3	3	1	1	4	1	5	3	0	0	1	7	1	1	2	2	1	1	1	2	1	3	2	3	2	2
17	1	0	1	3	0	0	2	1	2	0	-99	850	850	5	1	3	4	1	5	2	1	2	3	1	2	1	1	4	2	4	3	0	0	1	5	1	3	3	3	3	2	3	3	4	4	3	4	3	2
16	1	1	1	3	0	0	4	1	4	1	4	850	850	4	4	3	1	1	6	3	3	2	2	2	2	1	2	4	1	5	3	1	1	1	7	1	3	4	4	1	1	3	3	4	3	3	3	3	2
16	0	0	1	3	0	0	2	1		0	-99	850	0	4	1	3	3	3	8	2	2	3	2	3	3	1	1	4	1	4	3	1	1	1	5	1	2	3	3	1	1	3	2	2	3	3	3	2	1
16	1	1	1	3	0	0	2	1	1	0	-99	900	0	4	3	3	1	1	8	2	2	1	2	2	2	1	2	4	2	4	2	0	0	1	5	1	3	3	2	3	1	4	4	3	4	5	4	4	1
17	0	1	1	3	0	0	4	1	1	0	-99	965	965	4	3	3	4	4	5	2	2	1	1	2	2	1	1	1	1	3	2	0	0	1	7	1	2	2	2	2	3	3	2	2	1	1	2	2	1
16	0	1	1	3	0	0	3	0	-99	0	-99	0	0	4	4	4	1	1	8	2	2	2	2	2	2	1	1	4	2	3	3	0	0	1	8	1	3	3	4	2	2	3	3	4	4	3	2	2	3
16	0	1	1	3	0	0	3	1	1	0	-99	181	181	3		3	4	4	7	2	2	2	1	2	2	1	1	3	1	1	3	0	1	1	8	1	4	4	4	2	2	4	3	4	4	4	4	3	1
16	0	1	1	3	0	0	2	0	-99	0	-99	850	850	4	2	3	1	1	1	2	2	1	4	2	2	0	1	3	1	2	2	0	0	1	5	1	3	3	3	3	2	3	3	3	3	3	3	3	1
16	1	1	1	3	0	0	2	0	-99	0	-99	850	850	4	2	3	4	4	2	2	2	1	3	2	3	1	1	3	1	5	3	0	0	1	5	1	2	2	3	2	3	2	1	2	2	2	2	2	2
16	1	1	1	3	0	0	2	1	1	0	-99	900	900	4	3	3	4	3	8	2	2	1	1	2	2	1	2	3	1	4	1	0	0	1	5	1	2	2	3	2	1	3	3	3	2	3	3	2	1
17	0	1	1	3	0	0	4	0	-99	1	1	0			2	5	2	2	3	2	2	2	1	3	3	0	1	3	2	1	3	0	0	1	7	1	2	3	4	3	1	4	3	4	4	3	2	5	2
16	0	1	1	3	0	0	2	0	-99	0	-99	181	0	3	3	3	4	1	8	2		1	2	1	2	1	1	1	1	2	3	0	0	1	5	1	4	3	3	3	4	4	4	3	3	4	3	3	3
16	0	1	1	3	0	0	2	1	1	0	-99	850	850	5	1	3	1	1	2	2	1	1	2	3	3	1	1	3	2	3	2	0	0	1	5	1	3	3	3	2	3	3	2	2	2	3	2	2	2
16	0	1	1	3	0	0	1	1		0	-99	850	0	3	2	3	1	1	7	2	1	2	2	2	2	1	2	4	2	3	3	0	0	1	6	1	3	3	3	2	1	3	1	2	2	2	3	2	1
16	1	1	1	3	0	0	2	1	1	0	-99	626	0	4	3	3	4	1	5	2	2	1	2	2	2	1	2	4	1	2	2	0	0	1	5	1	2	2	2	2	2	2	2	2	2	2	2	2	1
16	1	1	1	3	0	0	4	1	1	0	-99		0	4	1	3	1	3	6	2		1	1	1	2	1	1	2	1	3	3	0	0	1	7	1	3	3	3	3	2	3	3	3	2	2	2	2	2
16	0	1	1	3	0	0	1	1	1	0	-99	508	0	4	3	3	4	4	5	1	1	1	2	1	1	1	1	3	1	4	2	0	1	1	6	1	3	2	2	2	1	3	2	2	2	2	2	2	2
15	1	1	1	3	0	0	1	1	1	0	-99	0	0	4	3	3	3	3	8	4	4	1	2	2	2	1	1	3	1	4	2	0	1	1	6	1	2	3	3	2	3	3	3	3	3	3	3	3	1
16	0	1	1	3	0	0	4	1	1	1	1	0	0	5	1	3	4	1	8	3		1	2	2	2	1	2	4	2	3	2	0	0	1	7	1	3	3	3	3	2	3	2	2	4	2	3	3	2
17	0	0	0	3	1	1	4	0	-99	0	-99	0	0	1	1	3	3	3	7	2		2	2	2	2	1	2	4	3	2	3	0	0	0		1	3	3	5	1	1	3	2	4	5	3	2	3	3
16	0	0	0	3	0	1	4	1	4	1	4	85	85	2	2	3	4	4	5	2	1	3	2	1	1	1	2	2	2	4	2	0	0	1	1	2	3	3	3	3	2	3	3	3	3	3	3	2	1
16	0	0	0	3	0	1	3	0	-99	0	-99	0	0	4	1	3	1	3	5	2		3	3	1	2	0	2	3	2	2	3	0	0	0		1	3	4	4	3	4	4	5	5	5	4	5	5	5
16	1	1	1	3	0	1	1	0	-99	1	3	0		2	1	2	3	1	3	2		1	2	1	1	1	3	1	3	3	2	0	0	0		3	1	3	4	1	2	2	3	4	2	1	4	2	2
16	1	1	1	3	1	1	3	0	-99	0	-99	0	0	2	1	3	1	1	8	1	1	2	3	1	2	0	3	4	4	3	3	0	0	0	8	1	3	3	3	3	3	3	4	4	3	3	3	3	1
17	0	0	0	3	0	1	4	1	4	1	4	85	85	5	2	3	4	4	7	1	1	1	4	2	2	0	1	1	4	3	3	0	0	1	1	3	3	3	3	2	2	4	3	3	3	3	4	2	1
17	0	0	0	3	0	1	3	0	-99	0	-99	0	0	4	2	3	1	1	2	2	1	4	4	2	2	1	3	2	2	4	2	0	0	1		1	3	3	3	1	2	3	2	2	3	2	3	3	1
17	0	1	1	3	0	1	4	1	4	1	4	85	85	5	1	3	1	1	5	2	2	1	2	2	2	0	2	2	2	2	2	0	1	1		2	2	1	2	4	2	4	4	3	4	5	5	5	2
15	1	1	1	3	0	1	4	1	4	1	4	85	85	4	2	5	5	5	6	3	2	2	2	2	2	1	1	3	1	3	3	0	0	1		3	3	3	3	3	1	3	3	3	3	3	3	3	3
16	1	0	0	3	0	1	4	1	1	1	1	1580	85	4	2	3	1	1	8	2	2	1	3	2	2	1	2	3	1	4	2	0	1	1	1	3	1	1	1	1	1	3	3	1	3	3	4	3	3
16	1	0	0	3	0	1	3	0	-99	0	-99	0	0	4	2	3	3	3	2	1	1	4	3	2	2	1	2	4	4	4	1	0	1	1		1	1	3	1	1	2	3	4	4	4	3	3	3	3
16	0	1	0	3	0	1	3	0	-99	0	-99	0	0	2	2	1	1	3	5	2	2	2	2	1	2	1	2	2	2	4	2	1	1	1		1	1	1	1	1	1	2	2	2	3	2	2	1	2
17	0	1	0	3	0	1	4	1	4	1	4	0	0	2	2	3	3	3	5	1	1	2	3	2	2	1	1	3	4	4	2	0	0	1	1	3	3	3	3	5	3	3	3	4	4	3	3	2	2
18	1	1	0	3	0	1	4	0	-99	0	-99	0	0	5	1	1	2	4	5	3		2	2	1	1	0	1	3	1	3	3	0	0	1	1	3	3	3	2	2	1	2	3	4	3	1	2	3	3
17	1	1	0	3	0	1	4	0	-99			0		5	3	3	1	1	8	4		1	2	2			3	3	3	3	2	1	1	1	1	2	5	5	4	4	2	3	3	2	4	2	4	3	3
16	1	1	0	3	0	1	4	0	-99	0	-99	0	0	4	1	3	1	3	3	1	1	2	2	2	2	0	2	3	2	1	2	0	0	1		1	3	3	3	2	2	3	3	3	3	3	3	2	2
15	1	1	0	3	0	1	3	1	1	1	4	915	670	4	4	5	3	3	1	3	2	3	4	2	1	1	3	4	4	4	3	1	1	1		1	2	3	3	4	2	3	3	4	3	3	3	3	2
17	0	1	0	3	0	1	4	1	2	1	2			2	2	3	1	1	7	2		2	2	1	1	0	3	4	3	3	3	0	0	1		1	2	3	3	2	2	3	4	2	3	3	3	2	1
21	1	1	0	3	0	1	2								4	3	3	3	7	4		2		3			2	3	4	1	3	0	1	1	1	3	3	2	5	4	2	4	5	4	4		5	5	5
17	1	1	0	3	0	1	3	0	-99	0	-99	2465	2465	4	1	3	3	3		4	2	3	1	2	2	0	2	3	4	3	3	1	1	1	1	3	3	3	3	3	2	3	3	3	3	3	3	2	2
16	1	1	0	3	0	1	4							5	5	3	1	1	8	2	1	1	3	1	2		2	3	3	4	2	1	1	1	1	3	4	3	3	2	2	4	4	4	3	4	4	3	2
17	1	0	0	3	1	1	4	1		1				4	4	3	1	1	2	1	1	2	2	1	1	0	2	3	1	3	3	1	0	1	1	2	2	2	2	2	2	4	4	4	3	3	4	3	1
17	1	0	0	3	0	1	4	1		1		98	98	3	4	3	1	1	7	3	2	2	2	2	3	1	2	3	1	5	3	0	0	1	1	2	3	3	3	3	3	3	3	4	3	3	3	2	3
17	0	0	0	3	0	1	1	0	-99	1	2	340	0	4	2	3	4	1	5	4	1	2	2	2	2	1	2	3	1	4	3	0	0	1	1	2	3	3	3	2	2	3	3	3	3	2	3	2	1
16	0	0	0	3	0	1	1	0	-99	1	1	417	417	4	2	3	4	4	5	3	1	2	2	1	1	1	1	3	2	1	1	0	0	1	1	2	2	3	1	1	1	2	3	4	4	3	3	2	2
19	0	0	1	3	1	1	2	1	1	0	-99	1435	1435	4	2	3	3	3	2	4	3	1	2	2	3	1	1	3	1	3	2	1	0	1	5	1	2	2	2	1	3	4	2	2	5	3	3	3	5
19	0	0	1	3	1	1	3	0	-99	0	-99	0	0	5	5	1	1	1	8	2	2	1	1	2	3	1	1	3	2	3	3	0	0	1	8	1	3	2	3	2	2	4	4	2	4	4	4	5	1
19	0	0	1	3	1	1	2	1	1	0	-99	33	33	4	2	3	3	3	2	3	3	2	2	2	2	1	1	4	1	3	3	0	0	1	5	1	3	3	4	2	1	4	3	4	3	3	4	3	4
17	0	0	1	3	1	1	2	1		0	-99		0	5	2	3	4	3	7	3	2	2	1	2	2	1	2	3	1	4	2	0	0	1	5	1	2	4	3	2	1	4	2	4	4	4	4	2	1
19	0	0	1	3	1	1	2	0	-99	0	-99	1435	1435	4	2	3	1	1	2	4	3	2	4	2	2	1	3	2	3	3	3	0	0	1	5	1	3	3	3	3	3	3	4	2	4	3	3	1	2
21	0	0	1	3	1	1	2	1	1	0	-99		0	3	2	1	3	4	1	4	2	2	2	2	2	1	1	2	2	2	3	0	0	1	5	1	4	4	3	3	1	5	5	4	5	5	5	4	5
19	0		1	3	1	1	2	1	1	0	-99		0	4	1	3	1	3	8	2	1	1	1	1	2	1	1	3	1	3	2	0	0	1	5	1	3	3	4	3	2	4	3	3	4	3	4	3	2
18	0	0	1	3	1	1	2	1	4	0	-99		0	4	1	3	3	3	1	3		1	2	2	3	1	1	3	2	3	2	0	0	1	5	1	3	3	3	3	3	3	3	4	4	3	3	3	3
17	1	0	1	3	1	1	3	0	-99	0	-99	0	0	1	1	3	1	1	7	3		2	1	3	3	1	3	1	4		2	0	0	1	8	1	2	3	2	1	1	3	2	2	4	3	3	2	2
18	1	0	1	3	1	1	2	0	-99	0	-99	0	0		1	3	1	1	7	4		1	1	3	3	1	3	3	1	2	3	1	0	1	5	1	3	4	3	1	1	4	3	5	5	3	5	1	4
19	1	0	1	3	1	1	3	0	-99	0	-99	0	0	1	1	1	1	1	8	4		2	2	3	3	1	1	3	2	2	3	0	0	1	8	1	4	4	4	4	4	4	4	4	4	4	4	2	2
18	0	1	0	3	1	1	2	1		0	-99	556	556	4	1	3	1	1	5	4	2	1	2	2	2	1	2	3	2	3	1	0	1	0		1	2	3	3	2	2	3	2	2	3	4	4	2	3
19	1	1	0	3	1	1	4	1	1	1				4	2	3	1	1	8	4	4	2	2	2	2	1	1	3	1	3	2	0	0	1		1	3	3	4	3	3	3	3	4	4	3	3	3	2
18	1	0	1	3	1	1	1	0	-99	1	4	0		2	2	1	1	1	2	4	5	2	3	2	3	1	1	3	1	3	2	0	0	1	6	1	3	3	3	3	3	3	3	3	3	3	3	2	2
18	1	0	1	3	1	1	2	1	3	0	-99		0	4	2	3	3	3	1	4	3	2	2	2	2	1	3	4	1		3	0	0	1	5	1	4	5	5	3	4	3	3	3	4	4	4	3	3
18	1	0	1	3	1	1	2	1		0	-99		0	4	2	3	3	3	1	4	3	2	2	2	2	1	3	4	1	4	3	0	0	1	5	1	4	5	5	3	4	3	3	3	4	4	4	3	3
19	1	0	1	3	1	1	3	0	-99	0	-99	0	0	2	2	1	1	1	8	3	2	2	2	2	2	1	1	3	4	4	3	0	0	1	8	1	3	3	3	2	2	4	4	3	5	4	5	5	3
17	0	0	1	3	1	1	2	1	1	0	-99		0	3		3	3	3	8	2	2	1	1	2	2	1	1	3	1	4	2	0	0	1	5	1	2	2	3	2	3	3	2	3	3	3	3	2
19	0	0	1	3	1	1	2	1		0	-99		0	4	2	1	1	1	5	3	2	1	2	2	2	1	1	4	1	3	3	0	0	1	5	1	3	3	3	2	2	3	3	4	4	3	3	2	2
18	1	1	0	3	1	1	1	0	-99	1	1	0		1	1	1	4	1	2	4		1	1	2	2	1	1	1	1	5	2	0	0	0		1	4	4	4	3	2	3	3	4	4	4	4	2	4
16	1	1	0	3	0	1	4			0	-99		0		2	3	3	3	7	1	1	2		1		0	1	1	1	4	3	0	0	1		1	2	3	3	2	1	4	3	2	4	4	4	3	2
16	1	1	0	3	1	1	4	0	-99	0	-99	0	0	4	1	3	1	1	5	1	1	3	3	2	3	0	2	2	3	2	2	0	1	0		1	2	3	3	1	2	4	3	3	4	4	4	4	3
16	0	0	1	3	0	0	2	1	2	0	-99	0	0	4	1	3	4	1	8	2	2	2	2	2	2	1	1	3	2	3	3	0	0	1	5	1	2	3	3	4	2	4	3	2	3	2	3	4	3
16	0	1	1	3	0	0	4	1	1	0	-99		0	4	3	3	4	4	5	2	2	2	1	2	2	1	1	4	1	2	1	0	0	1	7	1	3	2	2	2	1	3	1	2	1	3	4	3	1
16	0	1	1	3	0	0	4	1	1	1	1	0	0	5	5	4	4	4	5	2	1	1	1	1	2	1	1	4	2	2	2	0	0	1	7	1	2	2	3	2	1	3	2	2	3	3	3	1	2
16	0	0	0	3	0	1	2	1	3	0	-99	427	0	3	1	3	3	3	1	4		2	2	2	2	1	3	2	2	3	2	1	1	1	1	2	1	1	1	1	1	5	4	4	4	4	4	5	1
15	0	0	1	4	0	0	4	1	1	1	1	650	1435	3	4	4	1	1	5	2	1	2	2	1	1	1	1	4	1	3	2	1	0		7	1	2	3	2	1	1	4	3	3	2	4	3	5	2
15	1	0	1	4	0	0	4	1	2	1	2	1040	1040	5	5	4	4	4	8	2	2	2	1	2	2	1	1	4	2	3	3	1	0		7	1	1	4	4	3	2	4	4	4	4	4	3	5	1
15	0	0	1	4	0	0	4		1		1	0	0	4	4	4	3	4	8	3	2	2	2	2	2	1	2	4	3	1	3	1	1		7	1	2	4	2	2	2	4	2	2	4	3	3	3	2
16	0	0	1	4	0	0	4	1	4	1	3	1100	1100	4	4	4	4	4	2	2	1	2	2	1	1	1	3	3	2	2	3	0	1		7	1	3	2	2	1	1	3	3	3	3	3	4	3	1
16	0	0	1	4	0	0	4	1	1	1	1	830	830	5	5	4	4	4	8	2	1	2	2	2	2	1	1	3	1	3	2	1	1		7	1	1	5	5	5	1	4	3	4	2	4	4	4	2
16	1	0	1	4	0	0	2	0	-99	1		0				4	4	4	1	1	1	1	3	1	2	1	2	3	3	3	3	1	1		5	1	2	2	3	1	3	3	3	2	1	3	4	3	1
16	0	0	1	4	0	0	4	0	1	1		1100	1100	4	4	4	2	2	8	2	2	2	2	2	2	1	2	4	2	4	3	0	0		7	1	3	4	4	2	2	3	3	4	2	2	3	2	2
16	0	0	1	4	0	0	2								1	4	1	4		1	1	1	2	1	2		1	3	1	4	3	0	1		5	1	2	4	4	2	2	3	3	3	4	4	3	3	1
16	0	0	1	4	0	0	4	1	3	1	3	1100	1100	5	5	4	4	4	2	2		2	2	1	1	1	1	3	1	4	2	0	0		7	1		4	4	3	3	4	4	4	3	4	3	2	1
16	1	0	1	4	0	0	4	1	3	1	3	0	0	4	4	4	3	4	2	2	1	2	4	2	2	1	1	2	1	3	2	0	0		7	1	4	4	3	2	1	4	3	3	4	3	4	4	1
16	0	0	1	4	0	0	4	1	2	1	2	860	860	4	4	4	1	1	8	2		1	2	1	1	1	1	2	1	4	1	0	0		7	1	4	3	4	3	2	3	3	4	3	2	4	2	3
16	0	0	1	4	0	0	4	1	1	1	1	78	0	4	4	4	1	4	8	3	3	1	1	2	2	1	2	2	1	4	3	0	0		7	1	2	2	2	2	2	3	2	2	2	3	3	2	1
16	1	0	1	4	0	0	4		1		1	1100	1100	4	4	4	1	4	8	2	1	2	3	1	2	1	2	4	3	3	2	0	0		7	1	4	4	1	4	2	4	4	4	4	4	4	4	3
16	1	0	0	4	0	1	4	1	3	1	3			2	2	1	4	4	6	2	2	2	2	1	1	1	2	3	4	3	2	0	0	1		3	2	3	3	2	2	3	3	3	3	4	4	2	2
17	0	0	1	4	0	0	4	1	1	1	1	0	0	5	4	4	4	4	8	1	1	2	2	1	2	0	1	3	1	4	2	0	0		7	1	2	2	2	3	4	3	3	4	3	4	4	2	1
17	0	0	1	4	0	0	4	1	1	1	1	1100	1100	4	4	4	1	1	2	2	2	1	1	2	2	1	2	4	4	2	2	1	1		7	1	2	1	1	2	2	5	3	4	3	2	3	5	1
17	1	0	1	4	0	0	4	1	1	0	1	742	742	4	4	4	1	4	5	1	1	3	2	1	2	0	2	1	1	2	2	0	1		7	1	2	3	3	2	2	3	3	3	3	3	3	2	2
17	0	0	1	4	0	0	4	1	1	1	1	910	910	4	4	4	1	4	2	2	2	2	1	2	2	1	2	4	4	5	1	0	0		7	1	4	4	5	3	2	1	2	3	4	4	3	1	2
17	1	0	1	4	0	0	2	1	2	0	2	1095	265	5	4	4	4	4	5	2	1	2	3	1	2	1	2	3	2	4	1	0	0		5	1	3	4	2	2	1	4	3	2	2	3	3	3	1
17	0	0	1	4	0	0	4		1	1	4		265		3	4	4	4	3	2	1	3	3	1	2	0	1	3	4	3	2	0	0		7	1	2	3	4	1	1	2	3	3	4	2	5	2	2
17	0	0	0	4	1	1	4	1	2	1	2	800	800	1	1	1	1	1	2	2	2	1	4	2	3	1	1	3	3	2	2	1	1	1		3	3	3	3	3	2	3	2	4	3	2	3
16	1	0	0	4	0	0	3	0	-99	1	2	0		1	1	4	4	4	5	2		4	1	2	2	1	3	3	2	3	2	0	0	0		1	4	4	4	4	4	4	4	4	3	3	4	3	2
16	1	0	0	4	0	1	3							2	2	4	4	4	8	1	1	4	3	1	1	1	2	4	4	3	3	0	0	1		2	4	4	4	4	4	4	4	4	4	4	4	4	3
17	1	0	0	4	0	0	4	1	3	1	3	1300	1300	4	5	4	2	2	3	1	1	1	2	1	2	0	1	2	1	5	2	0	0	1		3	1	2	2	1	4	1	1	2	2	2	2	2	3
16	0	0	1	4	0	1	3	0	-99	0	-99	0	0	2	2	4	4	1	2	1	1	2	3	1	2	1	2	1	1	5	3	0	0	1	8	1	3	4	4	2	1	4	4	4	4	4	4	2	1
16	0	0	0	4	0	1	1	0	-99	1	2	860	860	4	4	5	4	4	8	3	1	2	2	1	1	1	2	3	2	3	3	0	0	1		2	4	4	4	2	2	4	4	4	4	4	4	3	2
16	0	0	0	4	1	1	4	1	4	1	4			4	4	4	3	3	2	1	1	3	2	2	2	1	2	4	4	4	2	0	1	0		1	3	2	2	2	1	4	3	3	3	3	3	3	1
16	0	0	0	4	1	1	4	0	-99	0	-99	0	0	1	2	4	4	4	8	1	1	3	2	2	2	0	1	3	3	3	3	0	1	0		1	2	4	3	3	1	5	4	4	5	4	4	5	1
16	0	0	0	4	1	1	3	0	-99	0	-99	0	0	4	4	4	4	4	5	1	1	4	3	2	2	0	2	4	4	2	2	0	0	0		1	3	3	3	3	2	3	3	3	4	3	3	3
16	0	0	0	4	1	1	1	0	-99	0	-99	0	0	2	2	4	1	1	8	2	1	3	3	1	2	1	2	3	2	3	3	0	0	0		1	3	4	3	2	2	2	3	4	3	3	3	2	1
18	1	0	0	4	1	1	3	0	-99	0	-99	0	0	2	2	4	4	4	8	2	1	3	4	2	2	0	1	3	4	1	2	0	1	0		1	2	2	2	1	2	4	3	3	4	3	3	3	1
16	1	0	0	4	1	1	4	1	4	1	4			3	2	4	4	4	8	2		2	2	2	3	1	2	3	4	2	3	0	0	0		1	3	3	3	3	3	4	4	4	4	4	4	5	1
16	1	0	0	4	1	1	4	1	4	0	-99		0	5	2	4	2	2	5	3	1	3	3	1	2	0	2	3	1	4	2	0	1	0		1	2	1	2	1	1	3	1	2	2	3	2	1	1
15	1	1	0	4	0	1	4	0	-99	0	-99	0	0	5	5	4	1	4	5	2	2	2	1	2	2	0	1	3	1	2	2	1	1	1		2	3	4	3	3	3	3	3	4	5	4	3	3	1
16	1	1	0	4	0	0	4	1	4	1	3	750	750	5	3	4	4	4	1	2		2	1	1	1	0	1	3	2	2	3	0	0	1		2	1	3	2	2	3	4	4	4	4	3	3	3	1
15	1	1	0	4	0	0	4	1	3	1	3			3	4	1	1	1	6	4	4	1	2	2	2	0	1	4	1	5	2	0	0	1		2	3	2	3	2	2	2	2	2	3	3	3	2	2
15	1	1	0	4	1	1	2	1	4	0	-99		0	2	2	4	5	1	8	3	1	4	2	1	2	0	3	3	3	3	3	0	0	1		2	3	3	3	2	3	3	3	3	4	4	4	5	1
17	1	1	0	4	0	1	4	0	-99	1	4	750	750	5	3	5	1	4	7	2	1	1	1	1	1	0	1	3	3	3	2	0	0	1		2	4	1	3	4	4	3	3	4	4	4	3	3	1
16	1	1	0	4	1	1	3	1		0	-99		0	1	1	1	1	1	1	1	1	3	2	2	2	1	3	4	4	1	3	0	0	0		1	4	4	4	4	3	3	4	4	4	3	3	3	3
17	1	0	0	4	1	1	4	1	4	1	4			3	1	4	1	1	8	1	1	3	3	2	2	0	1	3	4	3	2	0	0	0			3	3	3	3	2	4	3	3	4	3	3	3	2
16	1	0	0	4	1	1	4	1	4	1	4	750	750	1	1	1	4	1	5	1	1	4	4	2	2	1	2	4	4	4	3	0	0	0		1	1	2	2	1	1	2	2	1	1	1	1	2	2
16	1	0	0	4	1	1	1	0	1	0	-99		0	1	5	4	4	4	2	1	1		4		2	0	2	3	2	4	3	0	0	0		1	3	3	3	3	2	2	2	2	2	2	2	1	1
18	0	1	1	4	0	0	4	1	4	1	4	872	872	4	4	4	4	4	8	2		2	2	2	2	1	2	3	2	2	3	0	0	1	7	1	4	4	5	3	2	3	2	3	2	2	2	2	2
15	0	1	1	4	0	0	1	1	1	1	4	750	1240	5	5	4	4	4	4	1	1	1	2	2	1	0	1	3	1	3	3	0	0	1	6	1	3	4	4	2	2	3	4	4	4	2	3	3	2
17	1	1	1	4	0	0	4	1	3	1	2	750	750	5	5	4	1	1	8	2	2	2	3	2	2	1	1	1	1	5	3	0	1		7	1	1	1	1	1	1	3	3	3	3	3	4	3	1
16	0	1	1	4	0	1	4	1	1	1	1	1158	1158	5	5	4	1	1	8	2	1	2	2	1	2	1	1	4	4	4	3	1	0	1	7	1	3	4	4	3	4	3	2	3	3	2	2	5	1
17	0	1	1	4	0	0	4	1	1	1	1			4	4	4	4	4	8	1	1	3	3	2	2	1	2	4	4	3	3	0	0	1	7	1	4	4	4	2	1	1	2	4	3	1	3	2	2
16	1	1	1	4	0	0	4	1	2	1	4	860		5	5	4	4	4	4	1	1	1	2	2	2	0	1	3	1	1	2	0	0	1	7	1	1	1	1	1	1	2	2	2	5	3	5	3	2
16	0	1	1	4	0	0	4	0	-99	0	-99	78	78	3	3	4	1	1	8	2	1	1	2	1	1	1	1	3	1	3	2	0	0	1	7	1	4	4	4	3	3	3	3	3	3	3	3	2	2
16	1	1	1	4	0	0	4	1	4	1	4	165	165	4	4	4	4	4	1	2		1	2	1	1	1	2	3	1	4	2	0	1	1	7	1	3	2	2	2	2	3	2	2	3	3	4	3	2
16	1	1	1	4	0	0	3	1	2	1	2			3	3	4	4	5	5	2	1	2	2	2	2	1	1	3	1	4	3	0	0	1	8	1	4	5	4	1	1	3	3	4	4	5	3	2	4
16	0	1	1	4	0	0	4	1	4	1	4	800	800	4	4	4	4	4	7	3	2	2	2	2	2	1	2	4	3	2	3	0	0	1	7	1	4	4	2	1	1	1	2	2	1	1	2	2	4
16	1	0	1	4	0	0	4	1	1	1	1	800	800	4	4	4	4	4	8	2	1	2	2	2	2	1	2	4	2	4	3	0	0	1	7	1	4	4	4	4	4	4	3	4	3	3	4	3	2
17	1	0	1	4	0	0	4	1	2	1	2	1000	1000	5	5	5	4	1	7	1	1	1	2	1	1	1	2	4	4	1	2	0	0	1	7	1	4	3	4	3	1	3	5	4	4	3	5	3	2
16	0	0	1	4	0	0	4	1	1	1	1			5	5	5	4	5	7	2		1	1	1	1	1	2	2	2		2	0	0	1	7	1	3	2	3	1	3	3	3	3	3	3	3	1	1
16	0	0	1	4	0	0	4	1	3	1	3	833	833	5	5	4	1	4	2	2	1	1	2	1	2	1	1	4	2	3	2	0	0	1	7	1	2	1	2	1	1	4	3	2	3	3	3	2	1
	1	0	1	4	0	0	2	1	1	0	-99	78	0	3	2	4	4	4	5	1	1	2	2	2	2	0	2	4	2	4	2	0	0	1	5	1	3	3	2	2	1	2	3	3	2	2	2	3	1
16	0	1	1	4	0	0	4	1	2	1	2	833	833	5	5	4		1	8	2	2	2	3	2	2	1	1	4	1	3	2	0	0	1	7	1	1	4	2	2	2	3	3	2	2	4	4	3	1
17	1	1	1	4	0	0	4	1	2	1	2	78	100	5	4	4	1	4	8	1	1	2	3	2	2	1	1	3	3	3	3	0	0	1	7	1	4	4	4	4	1	4	3	3	4	4	4	5	1
18	1	1	1	4	0	0	4	1	1	1	1	750	770	4	4	4	4	4	8	1	1	2	2	2	2	1	1	4	4	3	3	0	0	1	7	1	4	4	4	3	3	4	4	4	4	5	5	4	1
18	1	1	1	4	0	0		0	-99	0	-99	0	0	4	3	1	1	4	2	2	1	4	3	2	2	0	3	3	4	1	1	1	1	1		1	2	3	2	5	3	4	3	4	2	4	3	4	1
17	0	1	1	4	0	0	4	1	2	1	2	78	78	4	4	4	1	4	5	2		1	1	2	2	1	1	3	1	3	2	0	0	1	7	1	3	4	3	4	2	4	3	3	4	2	4	3	3
16	1	1	1	4	0	0	2	0	-99	0	-99	0	0	3	3	4	4	4	5	1	1	2	4	1	1	0	2	3	1	4	2	0	1	1	5	1	1	1	1	1	1	2	2	1	1	1	3	3	1
17	1	1	1	4	0	0	4	1	2	1	2			1	1	4	4	1	8	2	1	2	2	2	1	0	2	4	1	3	3	0	0	1	7	1	3	4	3	4	2	4	4	4	4	3	4	3	1
16	1	1	1	4	0	0	2	0	-99	0	-99	260	0	4	3	4	1	1	5	1	1	1	2	1	2	1	2	4	1	3	3	0	1	1	5	1	4	3	2	2	1	4	4	3	3	4	4	4	1
16	1	1	1	4	0	0	1	0	-99	0	-99	78	860	3	4	4	4	4	8	1	1	2	2	2	2	1	2	3	3	4	3	0	0	1	6	1	4	4	4	5	2	4	4	4	4	4	4	3	3
17	1	1	1	4	0	0	4	1	2	1	2	165	165	3	3	4	4	1	3	1	1	3	2	1	1	1	1	4	1	3	3	0	0	1	7	1	3	4	4	1	1	3	3	4	3	3	4	2	3
16	1	1	1	4	0	0	4	0	-99	0	-99	430	430	3	3	4	4	4	8	1	1	2	2	2	2	1	1	4	1	4	2	0	0	1	7	1	3	4	4	4	3	2	2	2	2	2	2	5	1
16	1	1	1	4	0	0	4	1	4	1	4	1158	1158	5	5	4	4	4	8	1	1	2	2	2	3	1	3	1	2	4	3	0	0	1	7	1	4	4	4	4	4	4	4	4	4	4	4	2	1
17	1	1	1	4	0	0	3	1	1	0	-99		0	4	4	4	4	4	8	1	1	2	2	1	1	1	1	4	2	2	3	1	1	1	8	1	1	4	4	2	1	3	4	4	1	2	2	2	2
18	1	1	0	4	0	0	4	1	1	1	1	750	750	3	3	4	1	4	8	1	1	2	1	2	2	1	3	3	2	1	3	0	1	1		1	3	2	2	5	1	2	2	2	2	2	2	2	1
17	0	0	1	4	0	0	1	0	-99	1	4	1158		1	5	2	2	2	4	1	1	2	4	1	2	1	1	3	1	2	1	0	0	1	6	1	2	3	3	1	4	4	4	3	5	3	5	5	1
16	0	0	1	4	0	0	4	1	2	1	4	750	750	5	5	4	4	3	5	1	1	1	1	2	2	0	1	3	1	2	2	0	0	1	7	1	2	2	2	1	2	4	4	4	4	4	4	3	1
16	1	0	1	4	0	0	4	1	1	1	1	750	750	4	4	4	4	4	5	1	1	2	3	1	1	1	3	1	3	2	2	0	0	1	7	1	3	4	4	2	3	4	4	4	4	4	4	3	1
16	1	0	1	4	0	0	4	1	4	1	4	750	750	4	4	4	1	1	8	2	2	1	2	2	2	1	1	4	2	5	3	1	1	1	7	1	4	2	3	1	4	1	1	1	1	1	1	1	5
16	0	0	1	4	0	0	4	1	4	1	4	860	860	4	4	4	2	4	5	3	2	2	2	2	3	0	2	3	2	2	2	0	0	1	7	1	1	2	2	2	2	4	3	4	4	4	4	3	3
16	1	0	1	4	0	0	4	1	1	1	1	750	750	4	4	4	4	4	2	2	1	2	2	1	1	1	1	3	1	5	3	0	0	1	7	1	3	4	4	3	2	2	2	3	3	2	3	2	2
17	0	0	1	4	0	0	4								5	4	4	4	3	2	1	3		2		0	1	3	1	2	2	0	0	1	7	1	2	2	2	1	4	3	3	2	3	5	3	2	1
16	1	0	1	4	0	0	4	1	1	1	4	165		1	4	4	4	4	5	1	1		3	2	2	1	3	2	1	3	2	0	0	1	7	1	4	4	4	1	1	3	3	4	4	3	3	2	1
16	0	0	1	4	0	0	4	1	1	1	2	750	750	5	5	4	4	4	5	2	2	3	3	1	1	1	3	2	1	3	2	0	0	1	7	1	3	2	2	2	1	4	3	3	2	2	2	2	1
17	1	0	1	4	0	0	1	1	2	1	2			4	2	2	1	1	5	2	2	2	2	2	2	1	1	3	1	4	3	0	1	1	6	1	4	4	4	4	4	4	3	3	3	3	3	3	1
17	0	0	1	4	0	0	4	1	2	1	2	78	78	4	4	4	4	1	5	1	1	2	2	2	2	1	2	4	1	3	2	0	0	1	7	1	2	2	3	3	2	3	3	3	3	3	3	2	2
16	1	1	0	4	0	0	4	1	1	1	1			4	5	4	4	4	8	2		1	1	2	3	1	1	1	1	5	3	0	0	0		1	3	3	1	1	1	3	3	3	3	3	3	3	3
16	1	1	0	4	0	0	4	1	3	1	4			5	5	4	4	4	5	1	1	1	1	1	1	0	1	1	1	5	2	0	1	1		1	2	2	2	2	2	4	3	2	2	2	3	1	3
16	0	0	1	4	0	0	4	1	3	1	2	750	750	5	5	4	1	3	8	2	2	1	2	2	2	1	2	2	2	2	2	0	0	1	7	1	2	2	3	1	2	3	2	3	4	3	4	3	2
16	0	0	1	4	0	0	1	0	-99	0	-99	0	0	3	5	2	2	2	5	1	1	1	1	3	3	0	1	3	1	3	3	0	0	1	6	1	3	2	2	2	2	4	2	4	3	4	4	3	2
16	0	0	1	4	0	0	4	1	1	1	1	994	994	5	5	4	4	4	5	1	1		1	2	2	1	1	3	1	1	2	0	0	1	7	1	3	2	3	2	1	3	2	2	3	3	2	5	1
17	0	0	1	4	0	0	4	1	1	1	1	78	78	4	4	4	1	4	8	3		1	2	2	2	1	2	4	1	2	2	0	0	1	7	1	3	3	3	2	1	2	3	1	3	3	2	5	1
17	0	0	1	4	0	0	4	1	1	1	1	800	800	4	4	4	4	4	8	2	2	1	2	2	2	1	2	4	1	2	2	0	0	1	7	1	3	3	2	1	1	4	4	3	2	4	4	4	2
16	0	0	1	4	0	0	3							4	3	4	4	4	8			1	1	1	2	0	1	3	2	2	3	0	0	1	8	1	2	2	2	2	1	3	4	2	1	3	4	4	2
15	0	0	1	4	0	0	4	1	4	1	4	750	750	4	4	4	4	4	3	2	1	1	2	1	1	1	1	4	1	5	3	0	0	1	7	1	2	4	3	2	1	3	2	2	2	3	2	4	2
16	0	0	1	4	0	0	4	1	1	0	-99	800	800	4	4	4	4	4	8	3	2	1	2	2	2	1	2	3	2	5	2	0	0	1	7	1	4	2	4	1	2	3	2	3	4	4	3	2	2
17	0	0	1	4	0	0	4	1	4	1	4			5	5	4	4	1	4	2	2	1	1	1	1	1	3	3	3	4	2	0	0	1	7	1	2	3	3	2	1	3	2	4	4	2	3	2	1
16	0	0	1	4	0	0	4	1	4	1	4	750	750	4	4	4	1	4	4	3	2	1	2	1	2	1	2	4	1	5	2	0	0	1	7	1	3	3	3	3	1	4	4	4	3	3	3	2	1
17	0	0	1	4	0	0	4	0	-99	1	1	78	750	3	4	4	4	4	2	2	1	3	3	2	2	0	1	3	1	5	1	1	1	1	7	1	2	2	2	1	1	1	2	2	2	1	2	2	1
16	0	0	1	4	0	0	4	1	2	1	2	750	750	4	4	4	4	4	2	2	1		2	2	2	1	1	3	3	3	2	0	0	1	7	1	2	2	2	2	1	1	1	3	4	3	2	3	2
16	0	0	1	4	0	0	4	1	4	1	4	750	750	5	5	4	4	4	8	2	2	2	3	2	2	1	2	2	2	2	2	0	0	1	7	1	2	3	2	2	1	4	2	2	3	3	3	5	1
15	0	0	1	4	0	0	4	1	4	1	4	750	750	4	4	4	1	1	8	3		2	2	2	2	1	2	4	4	2	3	0	0	1	7	1	3	3	3	3	3	3	3	4	3	2	3	3	3
16	0	0	1	4	0	0	4	1	4	1	4	800	800	4	4	4	1	1	8	3	1	1	1	1	2	1	2	3	1	4	2	0	0	1	7	1	2	3	3	2	1	4	2	2	4	2	2	2	1
16	0	0	1	4	0	0	4	1	4	1	3	78	78	4	4	4	4	4		2	2	1	1	1	2	1	2	2	2	4	3	0	0	1	7	1	3	3	3	3	2		2	2	2	4	4	5	2
16	0	0	1	4	0	0	1	1	1	1	1	45	860	3	5	4	3	4	8	2	1	3	3	1	2	1	1	3	1	3	2	0	1	1	6	1	1	3	2	2	2	2	2	2	4	3	3	4	4
16	1	1	1	4	0	0	4	1	4	1	4	860	860	4	4	4	1	4	8	3		2	2	2	2	1	3	4	4	1	2	1	1	1	7	1	2	4	4	3	2	4	2	4	2	5	5	5	1
16	1	1	1	4	0	0	4	1	1	1	1	800	800	4	4	4	4	4	8	2	1	1	1	1	1	1	3	2	2	1	3	0	0	0	7	1	1	5	2	3	1	2	1	5	5	4	5	4	1
16	1	1	1	4	0	0	4	1	2	1	1	1230	1230	5	5	4	4	4	5	2	1	3	2	1	2	1	1	4	1	2	3	0	1	0	7	1	4	5	4	3	1	1	2	4	3	2	3	5	1
17	1	1	1	4	0	0	4	1	1	1	1			4	4	5	4	4	5	3	1	1	1	1	2	1	2	4	2	4	3	0	0	1	7	1	3	3	3	2	2	3	1	3	3	1	4	2	3
16	1	1	1	4	0	0	4	1	3	1	3	860	860	4	4	4	4	4	8	2	1	2	2	1	2	1	2	2	2	4	3	0	0	0	7	1	3	4	3	2	2	2	3	2	3	3	3	2	1
16	1	1	1	4	0	0	4	0	-99	0	-99	800	800	4	4	4	4	4	5	3	1	2	2	2	2	0	2	3	2	5	2	0	1	1	7	1	3	2	3	2	2	3	2	2	3	2	2	2	1
16	1	1	1	4	0	0	4	1	2	1	1			5	4	4	1	4	4	1	1	2	1	1	2	1	1	3	1	1	2	0	0	1	7	1	2	1	2	1	1	3	2	2	4	3	4	3	1
15	0	0	1	4	0	0	4	1	2	1	2	909	750	5	5	4	4	4	5	1	1	2	2	2	2	0	2	3	1	2	2	0	0	1	7	1	3	3	3	2	1	3	3	4	3	3	3	2	1
17	0	1	1	4	0	0	4	0	-99	0	-99	0	0	4	4	4	4	4	6	2	2	1	1	2	3	1	1	3	1	3	2	0	0	1	7	1	3	4	4	2	2	4	2	4	4	4	4	3	1
16	0	1	1	4	0	0	4	1	4	1	4	860	860	5	5	4	4	4	2	3	1	1	2	1	2	1	1	1	1	2	2	0	0	1	7	1	3	3	3	3	3	3	2	2	3	3	3	3	1
16	0	1	1	4	0	0	4	1	4	1	4	800	800	4	4	4	4	1	4	3		1	2	1	1	1	2	2	2	3	2	0	0	1	7	1	2	2	2	1	3	3	3	2	3	2	3	5	1
16	1	1	1	4	0	0	4	1	4	1	3	860	860	4	4	4	1	1	8	3	1	3	3	2	2	1	1	3	4	4	3	0	0	1	7	1	2	3	3	3	1	3	3	4	4	2	2	3	2
16	1	1	1	4	0	0	4	0	-99	0	-99	750	750	4	4	4	4	4	8	2	1	2	3	2	2	1	2	3	3	1	2	0	0	1	7	1	1	2	1	3	3	4	3	2	3	3	3	5	1
16	1	1	1	4	0	0	4	0	-99	0	-99	0	0	5	5	4	4	4	5	2	2	2	2	1	1	1	2	3	1	5	3	0	0	1	7	1	2	3	3	2	1	4	4	3	4	3	4	3	2
17	1	1	1	4	0	0	4	1	4	1	4	750	750	4	4	4	1	4	5	2	1	3	3	2	2	1	2	3	1	4	3	0	0	1	7	1	3	3	3	2	3	3	3	3	3	3	3	2	2
16	1	1	1	4	0	0	4	1	4	1	4	800	800	2	5	4	4	4	5	1	1	1	1	1	1	0	1	3	1	5	1	1	1	1	7	1	2	3	3	1	1	2	2	2	2	3	3	3	5
15	1	1	1	4	0	0	4	0	-99	0	-99	78	78	3	3	4	4	4	8	2	2	2	2	1	2	1	2	3	2	2	3				7	1	2	2	2	3	1	2	2	3	3	1	3	2	3
16	0	1	1	4	0	0	2			0	-99		0		3	4	3	3	7	1	1	1		2		0	1	1	1	2	2	0	0	1	5	1	3	3	3	2	1	4	3	4	3	2	4	3	1
17	0	1	1	4	0	0	4	1		1	1	78	78		4	4	1	3	7	4	3	2		1		0	1	3	1	3	2	0	0	1	7	1	2	4	4	2	2	3	4	4	4	3	3	5	2
17	1	1	1	4	0	0	4	1	3	1	3	800	800	4	4	4	4	4	5	2	2	1	1	2	2	1	1	3	1	5	2	0	0	1	7	1	3	3	4	2	2	3	4	3	3	3	3	2	3
16	1	1	1	4	0	0	4	1	1	1	1	750	78	3	3	4	3	4	2	1	1	1	3	1	2	0	1	1	2	1	2	0	1	1	7	1	1	1	1	1	1	3	4	4	4	4	4	4	3
16	1	1	1	4	0	0	4	1	4	1	4	860	860	4	4	4	1	4	8	2	2	2	2	2	2	1	1	1	2	2	2	0	0	1	7	1	3	3	3	3	1	4	3	4	4	3	3	3	2
16	0	1	1	4	0	0	2	1	2	0	-99	800	0	5	3	4	4	4	2	2		1	1	1	2	1	1	3	1	2	2	0	0	1	5	1	2	3	2	1	1	2	3	2	3	2	2	3	1
15	0	1	1	4	0	0	4	0	-99	0	-99	78	195	3	4	4	3	4	8	2	1	2	2	1	1	1	2	3	1	2	2	1	1	1	7	1	2	3	3	2	2	4	2	3	4	3	3	3
17	1	1	1	4	0	0	3	1	1	1	1	78	78	4	4	4	4	4	5	1	1	2	2	1	2	1	3	2	4	4	3	0	0	1	8	1	4	4	5	3	1	4	5	5	5	5	5	3	3
17	0	1	1	4	0	0	4	1		1		78	78	3	3	4	4	1	2	2	1	2	2	2	3	1	1	4	1	1	2	0	0	1	7	1	4	5	5	4	1	4	4	5	5	4	4	5	2
16	0	1	1	4	0	0	4	1	1	0	-99	860	78	4	3	5	4	4	4	3	3	2	2	2	2	1	1	3	2	2	1	0	1	1	7	1	1	2	2	1	1	2	2	2	3	2	2	2	2
16	0	1	1	4	0	0	4	1	1	1	1	750	750	4	4	4	4	4	8	1	1	1	2	2	2	1	2	1	4	3	1	1	0	1	7	1	3	4	4	3	2	3	2	4	2	3	3	4	1
16	0	1	1	4	0	0	4	1	1	1	1	750	750	4	4	4	4	4	5	3	2	1	1	1	1	1	2	2	2	3	2	0	0	1	7	1	2	2	3	3	2	1	1	3	4	3	3	2	1
15	0	1	1	4	0	0	4	0	-99	1	3	800	78	5	5	4	4	4	1	1	1	2	3	1	1	0	2	3	2	3	2	0	0	1	7	1	2	2	2	2	2	2	2	2	3	2	2	2	2
17	0	1	1	4	0	0	4	1	1	1	1	78	800	4	4	4	4	3	8	2	1	1	2	2	2	0	2	3	3	2	3	0	0	1	7	1	3	3	3	4	2	4	4	4	4	4	4	3	2
16	0	1	1	4	0	0	4	1	1	1	1	750	750	4	4	4	3	3	8	2	1	1	1	2	2	1	1	4	3	3	3	0	1	1	7	1	3	4	3	3	1	3	4	4	4	2	3	2	2
17	1	1	1	4	0	0	4	1	2	1	2	815	815	4	4	4	1	4	2	2	1	3	1	1	1	1	2	4	4	4	3	0	0	1	7	1	2	3	4	2	2	3	4	5	4	2	2	2	2
16	0	1	1	4	0	0	4	1	1	1	1	800	800	4	4	4	1	4	8	2	2	1	2	2	2	1	2	3	1	3	2	0	0	1	7	1	3	2	4	3	2	1	1	2	1	1	3	2	1
16	0	1	1	4	0	0	4	1	4	1	4	800	800	4	4	1	4	4	7	3	1	2	1	1	1	1	2	2	2	4	3	0	1	1	7	1	2	3	3	2	1	4	2	4	4	4	4	3	1
15	0	1	1	4	0	0	4	1	4	1	4	800	895	4	4	4	1	4	8	2	1	2	2	1	2	1	2	3	3	1	3	0	0	1	7	1	4	3	3	3	3	3	3	3	3	3	3	4	1
17	1	0	0	4	0	1	4	1	4	0	2		750	5	5	4	4	4	5	4	4	2	1	1	1	0	2	3	1	3	2	0	0	1		3	2	2	2	2	2	3	3	3	2	2	3	3	3
17	1	0	0	4	0	1	4	1	3	0	1	825	825	5	4	4	1	4	8	2	2	2	2	2	2	1	3	3	1	2	3	0	1	0		1	3	4	4	2	3	3	3	4	3	3	3	3	3
16	1	1	1	4	1	1	3	1		1		147	750	4	4	4	4	4	5	1	1	2	2	1	1	0	1	3	4	5	2	0	1	0	8	1	3	3	3	2	3	3	3	3	3	3	3	2	2
16	1	1	1	4	0	1	3	0	-99	1	3	750	750	1	5	4	4	4	1	1	1	3	3	1	1	0	3	3	4	2	2	0	0	0	8	1	4	3	3	3	2	4	4	4	3	3	3	3	1
17	1	1	1	4	1	1	3	0	-99	0	-99	0	0	1	5	4	4	4	5	1	1	1	2	2	2	0	3	4	1	2	3	1	0	0	8	1	3	3	4	2	1	4	4	4	4	4	4	3	3
17	0	0	0	4	0	1	4	1	1	1	1			5	5	4	4	4	8	3	2	1	2	1	2	1	1	3	1	5	3	0	0	1		3	5	5	4	4	5	4	3	3	5	4	5	2	3
16	1	0	0	4	0	1	2	0	-99			0		4	2	4	4	4	7	3	2	2	3	2		0	3	3	3	3	2	0	0	0		1	3	3	4	1	2	4	3	4	4	3	3	3	1
16	0	0	0	4	0	1	2			1	2			5	1	4	4	4	3	2	1	2	1	2		0	1	1	1	2	2	0	0	0		1	2	2	2	2	2	3	3	3	3	3	3	2	1
15	1	1	0	4	0	1	4	1	1	1	1	33	33	4	4	4	4	4	8	3	1	2	3	1	2	1	2	3	3	2	2	0	0	1		2	4	4	3	2	1	3	3	3	3	3	3	2	3
18	1	1	0	4	0	1	2	0	-99	0	-99	0	0	2	2	2	3	3	5	3		3	3	1	1	0	3	3	3	2	3	1	0	1			4	3				4	4		3	4	2	4	4
18	1	1	0	4	0	1	3	0	-99	0	-99	2500	2500	3	3	4	4	4		3		3	2	2	2	1	3	3	1	3	3	1	1	1		3	3	3	3	3	3	3	3	3	3	3	3	2	3
17	1	0	0	4	1	1	4	0	-99	0	-99	0	0	5	3	4	3	4	7	3		2	2	2	1	0	2	2	2		2	0	1	1		2	2	3	1	1	1	3	3	4	4	4	4	2	2
16	0	0	0	4	0	1	3	1	3	1	3			4	4	4	4	4	8	3	2	2	2	2	2	1	2	2	2	2	2	0	0	1		2	2	3	2	2	2	3	3	3	3	3	4	2	2
17	0	0	0	4	0	1	4	1		1						4	1	1	5	2	1	3	3	1	2	1	2	4	2	1	2	0	0	1		2	3	3	3	3	3	3	3	3	3	3	3	2	2
16	1	0	0	4	0	1	4	1	1	1	1	135	135	5	5	4	4	4	2	3	1	3	2	1	2	0	1	4	3	3	3	0	0	1		3	2	4	2	3	2	3	2	4	4	3	3	2	2
18	1	0	0	4	0	1	3	0	-99	0	-99	135	135	5	5	5	4	4	8	2	1	3	3	2	2	1	2	2	3	4	3	0	0	1		2	2	4	5	3	2	5	4	4	4	5	4	3	1
18	0	0	1	4	1	1	1	1	1	1				4	4	4	4	4	6	1	1	1	1	3	3	1	1	3	2	3	3	0	0	1	6	1	5	5	5	5	5	5	5	5	5	4	4	4	4
19	0	0	1	4	1	1	4	1	1	1	1			3	3	4	4	4	1	2	1	3	2	2	2	1	3	4	4	1	3	0	0	1	7	1	3	4	3	3	2	5	5	4	5	4	5	4	3
17	0	0	1	4	1	1	3	0	-99	0	-99	0	0	3	2	4	1	1	2	3	2	2	1	2	2	0	1	2	1	1	3	0	0	1	8	1	3	3	3	1	1	4	4	3	5	5	5	4	2
17	0	0	1	4	1	1	3							3	2	4	1	1	2	3		2	1	2	2	0	1	2	1	1	3	0	0	1	8	1	3	3	3	3	3	4	4	4	4	4	4	3	3
15	1	0	1	5	0	0	4	1	1	1	1			3	5	5	4	4	5	1	1	1	1	2	2	0	1	3	2	3	2	1	1		7	1	3	3	3	3	3	3	3	3	3	3	3	3	3
16	0	0	1	5	0	0	4	1	1	1	1			3	3	5	5	5	5	2		2	2	2	2	1	1	3	1	1	2	1	1		7	1	1	1	2	2	1	2	3	2	3	3	3	2	2
17	0	0	1	5	0	0	4	0	1	0	1	750	750	4	4	5	3	3	5	2	2	1	1	2	2	1	1	3	1	2	2	0	0		7	1	1	2	2	1	1	2	2	2	1	2	4	2	1
16	1	0	0	5	0	1	4	1	4	1	4			2	3	5	1	1	1	2	1	2	2	2	2	1	2	3	2	3	2	1	1	1		2	2	3	2	1	5	3	3	1	4	4	4	3	1
18	1	0	0	5	0	1	3	0	-99	1	2	0		5	5	5	4	4	5	4		1	1	2	2	1	1	2	1	4	2	0	0	1		3	3	3	3	2	1	3	3	3	3	3	3	2	2
16	1	0	0	5	0	1		1	2	1	1			5	2	5	1	1	8	3	3	1	2	2	2	1	3	2	1	4	3	0	0	1		3	3	3	4	2	2	4	4	4	4	3	3	3	2
17	0	1	0	5	0	0	3	0	-99	1	1	1341	1341	5	5	5	4	4	7	2		1	2	3	3	0	1	3	1	5	2	1	1	1		3	3	3	2	1	1	3	2	3	4	3	2	1	1
15	0	0	0	5	0	1	3	0	-99	0	-99	678	678	3	3	2	1	1	8	3	3	2	2	2	3	1	3	3	4	3	3	0	0	1		3	3	3	3	3	3	3	3	3	3	3	3	2	1
17	0	0	1	5	0	1	2	0	-99	0	-99	0	0	4	4	5	1	1	8	3		1	1	2	2	1	2	2	2	3	3	0	0	1		3	4	5	4	4	5	4	3	3	4	4	5	3	2
16	1	1	0	5	1	1	4	0	-99	0	-99	0	0	4	4	1	1	1	8	4	4	2	2	2	2	1	1	3	2	3	3	0	0	1		3	3	4	3	3	1	3	3	3	3	2	3	2	1
18	1	1	0	5	0	1	4	0	-99	0	-99	0	0			5	3	4	8	3	3	1	2	2		0	2	3	1	1	2	0	0	1		3	1	3	2	2	2	4	4	4	3	4	4	3	1
16	1	1	0	5	0	1	4	0	-99	0	-99	0	0	5	5	5	4	4	5	2	2	1	2	2	2	0	2	3	1	4	3	0	0	0		3	4	4	4	4	1	5	5	5	5	5	4	3	3
17	1	1	0	5	1	1	3	0	-99	0	-99	0	0	4	4	5	4	1	8	3		3	3	2	2	0	2	3	2	4	2	0	0	1		2	3	3	3	3	2	4	3	4	5	4	4	3	2
17	0	0	0	5	1	1	4	1	4	1	2			4	4	5	3	3	7	1	1	3	4			0	1	4	2	4	2	0	0	0		1	3	3	3	3	3	3	3	3	3	3	3	2	2
16	1	1	0	5	0	0	3	1	1	1	1			3	3	5	4	4	3	2		2	2	3	3	0	2	4	2	5	3	0	0	1		3	2	3	2	2	2	2	2	3	3	2	2	3	1
17	1	1	0	5	0	1	2	1	1	0	-99	0	721	5	5	5	3	1	6	4	6	2	2	2	3	1	1	3	1	4	2	0	1	1		3	3	3	2	3	1	3	4	5	3	4	3	2	2
15	1	1	0	5	0	0	4	1	2	1	3			3	5	5	1	1	3	2	1	1	2	1	2	0	2	2	2			1	1	1		2	3	5	5	4	1	5	5	4	5	5	4	5	2
17	1	1	0	5	0	1	4	0	-99	1	2	0		4	4	5	5	5	5	1	1	1	1	2	2	0	1	3	2	4	2	0	0	1		3	4	4	3	3	1	4	3	5	5	4	5	2	2
15	1	1	0	5	0	1	1	0	-99	1	4	402	402	4	4	1	1	1	6	4		1	2	2	2	1	1	3	2	2	3	0	1	1		2	3	2	2	2	2	3		5	3	3	4	2	2
16	1	1	0	5	1	0	3	0	-99	0	-99	0	0	2	2	5	1	1	2	1	1	1	2	1	2	1	1	4	1	5	2	0	0	0		1	5	5	5	5	5	1	1	1	1	1	1	2	1
16	1	1	1	5	0	0	4	1	1	1	1			4	4	5	1	1	5	2		2	2	2	2	1	2	4	1	3	2	0	0	1	7	1	3	4	2	2	1	2	2	4	4	2	4	2	3
17	1	1	1	5	0	0	4	1	4	0	-99	593	593	3	5	5	2	4	8	1	1	3	3	2	2	1	1	3	1	3	3	1	0	1	7	1	1	1	1	1	2	3	3	3	2	2	2	3	1
16	1	0	1	5	0	0	3	0	-99	0	-99	0	0	1	1	2	1	1	5	1	1	1	2	2	2	0	2	4	4	5	2	1	1	1	8	1	2	3	1	1	5	3	3	3	2	1	5	5	1
17	0	0	1	5	0	0	4	0	-99	1	1	1627	85	3	4	5	4	4	8	2	1	1	2	1	2	1	2	2	2	4	2	0	0	1	7	1	3	3	3	3	3	2	3	2	3	3	3	3	1
16	1	1	1	5	0	0	4	1	1	1	3	0	0	5	5	5	1	1	8	2	1	3	2	1	2	1	3	4	4	4	2	0	0	0	7	1	2	3	2	1	1	3	3	3	3	3	3	3	3
17	1	0	1	5	0	0	3	0	-99	1	1	0		1	1	2	1	1	8	2		2	2	1	2	1	2	4	4	3	2	0	0	1	8	1	5	5	4	4	5	3	3	3	3	3	3	1	1
16	1	0	1	5	0	0	4	0	-99	1	1	90	90	4	4	5	1	1	3	2	2	2	2	3	3	1	1	4	1	4	2	1	1	1	7	1	3	4	4	3	1	3	2	3	3	3	3	2	2
16	0	1	1	5	0	0	4	1	2	1	1	0	0	5	5	4	4	4	5	1	1	2	2	1	2	0	3	2	2	5	2	0	0	1	7	1	3	3	3	3	2	2	2	2	3	2	2	2	1
16	0	1	1	5	0	0	4	1	4	1	4	90	90	4	4	5	1	1	8	2	2	1	1	2	2	1	2	4	3	2	3	0	1	1	7	1	2	4	3	2	2	4	2	4	3	3	3	5	1
16	0	1	1	5	0	0	4	1	1			2277		4	5	5	4	4	6	2	1	1	1	2	2	0	1	3	1	2	1	0	0	1	7	1	2	4	3	3	2	4	2	2	4	4	3	3	2
16	1	0	0	5	0	1	4	1	3	1	3	130	130	2	3	5	1	1	8	2		3	3	2	2	1	2	3	2	3	2	0	0	0		3	3	3	3	3	3	4	3	3	3	4	3	4	3
16	1	1	1	5	1	1	3	0	-99	0	-99	0	0	1	1	1	1	1	3	2	2	1	2	1	2	1	3	4	1		3	0	1	0	8	1	3	4	3			4	3	3	3	3	3	3	3
18	1	0	0	5	1	1	4	1	1	1	1	0	0	3	2	5	4	4	5	3		4	3	2	2	0	3	3	1	4	2	0	0	0		1	3	3	3	3	3	1	1	1	1	1	1	2	2
17	0	0	0	5	0	1	3	1	1	1	1			4	4	5	1	1	8	3	2	1	1	3	3	1	1	4	1	3	2	0	1	1		3	2	3	2	2	2	4	3	3	4	3	3	3	2
17	0	0	1	5	0	1	4	1	4	1	4	0	0	2	2	5	4	5	5	4	1	2	2	1	2	1	2	3	1	2	2	0	0	1		2	3	2	3	1	3	2	2	2	3	3	3	2	1
	0	0	1	5		1	4	0	-99	1	4	0	0	2	2	1	4	1	5	3	2	1	2	1	2	1	2	3	2	3	2	0	0	1		3	4	4	4	3	2	4	4	4	4	3	3	3	2
17	1	1	1	5	0	0	4	0	-99	0	-99	0	0	4	5	2	4	4	6	2	2	1	1	2	2	0	1	3	1	4	3	1	1	1		2	3	2	3	2	1	4	3	5	4	4	3	3	1
18	1	1	1	5	1	1	4	1	4	1	4			4	4	5	1	1	2	2	2	4	4	2	2	1	2	3	3	3	3	0	0	1		3	5	5	5	5	5	5	5	5	5	5	5	5	5
16	1	0	0	5	0	1	3	1	2	1	1			4	4	5	1	1	8	2	2	1	2	2	2	1	2	2	2	5	2	1	1	1		3	3	3	3	3	3	3	4	4	3	4	4	2	1
17	1	0	0	5	0	1	3	1	1	0	-99	1377	1377	5	5	5	1	1	7	2	2	1	2	2	2	1	2	4	1	4	2	1	1	1		3	2	3	2	2	1	4	2	4	4	2	4	2	1
17	1	1	0	5	0	1	3	0	-99	0	-99	0	0	1	1	1	4	4	8	3	2	3	3	1	2	1	3	2	2	2	3	1	1	1		2	3	3	3		1	4	3	4	4	3	3	3	1
16	0	1	0	5	0	1	3	0	-99	0	-99	0	0	2	2	5	1	4	7	1	1	2	2	2	3	1	2	1	4	2	2	0	0	1		1	2	3	3	1	1	5	3	3	5	5	5	5	3
16	0	1	0	5	0	1	3	0	-99	0	-99	0	0	4	4	5	1	4	8	3		3	3	2	1	1	2	4	4	2	2	0	0	1		2	4	4	4	4	4	4	4	4	4	4	4	4	3
18	0	1	0	5	0	1	3	0	-99	0	-99	0	0	4	4	5	1	1	8	3	2	1	2	1	2	1	1	3	1	4	3	0	0	1		2	4	3	3	4	4	4	3	4	4	3	4	2	2
17	1	1	0	5	0	1	4	0	-99			0		5		5	2	2	6	4	4	2	2		2	0	1	4	3	4	2	1	1	1		2	2	2	2	2	2	3	3	2	3	3	4	3	3
16	0	1	0	5	0	1	3	0	-99	0	-99	90	90	2	2	4	4	4	5	2		2	2	1	2	1	1	3	1	3	3	0	0	1		1	5	5	5	2	3	4	4	4	5	5	5	2	1
17	1	0	0	5	1	1	3	0	-99	0	-99	826	826	4	4	5	5	1	8	1	1	3	3	2	2	1	3	4	3	1	3	0	0	1		2	4	4	5	4	5	4	4	5	4	5	5	5	4
16	0	0	0	5	0	1	3	0	-99	0	-99	0	0	2	2	5	4	4	5	2	2	3	3	1	2	1	2	3	1	3	2	0	0	1		1	3	2	2	2	2	4	3	3	3	3	3	3	3
17	0	0	0	5	0	1	4	1		1		75	75	5	5	5	4	5	5	4	3	3	3	1	1	0	2	2	2	5	3	1	1	1		2	2	2	3	2	2	3	3		5	3	4	1	1
18	1	0	0	5	0	1	4	1	4	1	4			3	3	5	4	4	5	1	1	1	1	2	2	1	3	4	1	1	3	0	0	1		1	5	5	5	5	5	5	5	5	5	5	5	5	5
18	0	0	0	5	0	1	3	0	-99	0	-99	0	0	4	4	5	1	1	8	4	4	4	1	2	2	1	1		1	1	2	0	0	1		2	3	3	3	3	3	4	4	4	4	4	4	4	1
17	0	0	0	5	0	1	3	0	-99	0	-99	0	0	4	4	5	1	1	2	3	3	3	2	2	2	1	1	4	1	2	2	0	0	1		2	3	5	5	1	1	5	5	4	4	5	5	5	1
17	0	0	0	5	0	1	3	0	-99	0	-99	454	454	4	4	5	1	1	8	4		2	1	2	2	1	3	4	1	4	2	1	1	1		2	2	2	2	3	2	3	2	3	4	3	4	2	1
15	0	0	0	5	0	1	4	1	2	1	2	0	0	3	3	5	4	4	7	3	3	2	2	2	2	1	2	2	2	1	2	0	0	1		1	3	3	2	1	2	3	2	2	4	3	5	3	1
17	1	0	0	5	0	1	4	0	-99	0	-99	0	0	2	1	5	1	1	4	1	1	2	3	2	2	1	3	2	2	4	3	1	1	0		1	1	2	2	1	3	4	3	4	5	3	3	3	2
16	1	0	0	5	0	1	3	0	-99	0	-99	0	0	4	4	5	1	1	2	3	3	1	1	3	3	1	1	3	3	5	3	0	1	1		2	1	1	3	1	1	3	1	1	3	1	3	1	2
16	0	0	0	5	0	1	4	0	-99	0	-99	0	0	3	3	5	1	1	8	4	5	2	2	2	2	1	2	3	1	2	3	0	1	1		2	3	4	4	3	3	4	4	4	5	4	4	5	2
16	1	1	1	5	0	0	4	1	2	0	-99	90	0	5	5	5	4	5	5	1	1	1	1		3	0	1	3	1	4	2	0	0	1	7	1	2	2	2	2	1	3	2	3	2	3	2	3	1
15	1	1	0	5	0	1	4	0	-99	0	-99	90	90	2	1	1	1	1	8	4	4	2	2	3	2	1	3	4	4	4	3	0	0	1		2	4	2	2	2	2	2	2	3	3	3	2	1	1
17	0	0	0	5	0	1	2	1	4	1	1		1840		5	5	1	1	5	4	5	1	2	2	2	0	2	2	2	5	2	1	1	1		3	1	1	1	1	2	1	1	2	1	1	2	2	2
17	0	0	0	5	0	1	4	1	4	1	4	90	90	4	4	5	4	4	5	4	3	2	2	2	2	1	2	2	2	5	2	0	0	1		3	3	3	3	3	1	2	2	3	2	2	3	2	2
17	0	0	0	5	1	1	3	0	-99	0	-99	0	0	1	1	5	1	1	8	4	2	1	2	2	2	0	2	2	2	3	3	1	0	1		2	4	3	2	2	1	4	5	4	5	4	4	2	1
16	0	0	1	5	0	0	4	1	2	1	2	90	90	4	4	5	1	1	8	4		1	2	2	2	1	2	2	2	2	3	0	0	1	7	1	2	3	3	2	2	3	3	4	4	3	3	3	2
17	0	0	1	5	0	1	4	0	-99	0	-99	0	0	4	4	5	1	3	8	2	1	3	3	1	1	1	2	4	1	1	3	0	0	1		3	3	4	4	3	3	3	2	3	4	3	4	3	2
15	1	1	0	5	0	1	4	1	1	1	1			3	3	5	1	1	8	2	2	1	1	2	2	1	1	4	1	3	2	1	1	1		3	1	2	2	3	1	4	3	4	3	3	3	3	1
15	1	1	0	5	0	1	2	1	2	0	-99	75	0	3	4	5	4	4	8	2	1	2	2	2	2	1	1	3	4	2	3	0	0	1		3	4	4	3	2	2	4	4	4	5	5	5	5	1
15	0	1	0	5	0	1	3	0	-99	0	-99	0	0	4	4	5	4	1	8	3	1	2	2	1	1	1	3	4	4	3	3	0	0	1		2	3	5	5	2	1	5	3	3	3	3	5	5	2
17	0	0	0	5	1	1										5	4	5	5			1		3			2	3	3	5	1	0	1	0		1	1	1	1	1	1	2	1	1	1	1	1	1	1
16	0	0	0	5	1	1	4	1	4	1	3		75	5	3	5	5	5	1	1	1	3	2	2	2	0	1	2	2	2	2	0	0	0		1	2	3	3	2	2	4	3	2	4	3	3	3	1
16	1	1	1	5	0	0	4	1	4	1	4	0	0	4	4	5	1	4	8	2	2	3	3	2	2	1	3	4	2	3	2	0	0	1	7	1	2	4	4	3	1	3	3	3	3	2	2	3	2
15	0	0	1		0	0	2	1	1	1	1	75		4	2	3	1	1	8	3	2	2	2	2	2	1	2	4	1	2	3	0	0		5	1	2	3	4	2	3	2	1	4	2	2	3	5	3
16	1	0	1		0	1	4	1	2	1	2	718		3	3	1	1	3	8	2	2	3	2	2	2	1	1	3	1	4	2	0	0		7	1	2	2	3	2	1	3	2	3	4	3	2	4	2
16	1	1	0		0	1	4	1	4	1	4	75	75	2	2	1	1	1		4		2	1	3	3	1	1	2	4	5	2	0	1	1		2	3	3	3	3	3	3	3	3	3	3	3	3	3
16	1	0	0		0	1	3	1	2	0	-99		0	1	1	1	1	1	8	1	1	3	3	2	2	1	1	3	3	3	3	0	0	0		2	4	4	4	4	4	4	4	4	4	4	4	3	3
17	0	1	1		0	0	4	1	1	1	1	980	980	5	5	4	4	1	1	2	2	1	1	2	2	1	1	3	1	4	2	0	0	1	7	1	3	4	2	2	1	3	2	2	3	2	2	5	1
16	0	1	1		0	0	4	1	4	1	4			4	4	4	1	1	8	1	1	4	4	1	1	1	3	4	4	5	3	1	1	1	7	1	2	4	2	2	2	4	2	2	4	3	4	3	4
17	0	1	1		0	0	4	1		1		75	75	4	4	4	1	1	2	2		2	2	2	2	1	2	2	2	4	3	0	0	1	7	1	3	3	3	3	2	4	2	2	2	4	4	4	1
18	1	1	0		0	0	3	0	-99	0	-99	0	0	2	2	1	1	1	8	1	1	2	1	2	2	1	1	4	1	2	3	0	0	1		1	2	2	2	2	1	2	2	2	2	4	3	3	4
16	1	1	1		0	0	3	0	-99	0	-99	0	0	2	2	2	2	2	3	2		2	2	1	2	0	2	2	3	1	1	0	0	1	8	1	4	4	4	4	4	4	4	4	4	4	4	4	4
16	1	1	1		1	1	3	0	4	0	3			2	2	1	1	1	8	2		2	3	2	2	1	1	4	1	2	2	0	0	1	8	1	3	3	4	4	4	4	4	4	4	3	3	2	2
17	0	1	1		1	1	3	0	-99	0	-99	0	0	1	1	1	4	1	8	1	1	2	2	2	2	1	3	3	1	3	2	0	0	1	8	1	3	3	3	3	3	4	4	4	4	3	4	4	3
17	0	0	1		1	1	3	0	2	0	-99		0	2	2	1	1	1	7	2		2	3	2	2	1	3	3	4	2	2	0	0	1	8	1	4	3	3	2	1	4	3	3	4	3	4	3	1
16	1	1	1		0	0	3	0	-99	0	-99	0	0	1	1	1	1	1	5	1	1	1	3	2	2	1	2	3	4	5	2	0	1	1	8	1	2	4	4	2	3	4	3	3	3	3	3	3	1
16	1	1	0		0	1	3	0	-99	1	2	0		3	1	1	3	2	5	1	1	2	3	1	2	1	1	1	3	3	3	1	1	1		3	1	1	1	1	1	1	1	1	1	1	1	3	3
18	0	1	0		0	1	4	1	3	1	3	90	90	2	2	1	4	4	4	2	1	1	1	2	2	1	2	2	3	2	2	1	0	1		3	2	3	3	1	3	4	3	4	2	2	4	2	1
19	1	0	0		1	1	4	1	4	1	4			1	1	1	1	1	2	1	1	1	1	1	1	1	2	2	2	1	3	0	0	1		2	2	2	2	2	2	4	4	3	4	4	4	5	5
16	1	0	0		1	1	3	0	-99	0	-99	0	0	1	1	1	4	1	8	2	2	2	2	2	2	1	2	3	3	3	3	0	0	1		1	3	3	3	3	3	3	3	3	3	3	3	3	2
17	1	0	0		0	1	4	1	2	1	2	75	75	4	4	5	4	4	5	3		2	2	1	1	1	2	2	2	4	2	1	1	1		1	3	3	3	3	3	3	3	3	3	3	3	2	2
16	1	0	0		0	1	3	0	-99	0	-99	0	0	3	4	2	4	3	5	2		2	3	1	1	1	3	2	3	3	3	0	1	1		2	2	3	3	3	4	3	2		3	3	1	5	5
17	0	0	0		0	1	4	1	1	1	2	90	92	4	4	5	4	4	8	2	1	3	3	1	2	1	3	3	1	3	2	0	1	1		2	2	3	3	2	2	3	3	2	2	2	3	2	2
19	0	0	1		1	1	3	0	-99	0	-99	0	0	1	1	1	1	1	8	2	2	1	1	2	3	1	1	3	3	3	3	0	0	1	8	1	3	2	3	2	2	4	4	2	4	4	4	5	1
19	0	0	1		1	1	3	0	-99	0	-99	0	0	1	1	1	1	1	8	4		3	3	2	2	1	3	3	3	2	3	0	1	1	8	1	2	3	4	3	5	3	4		2	3	4	3	4
19	0	0	1		1	1	3	0	-99	0	-99	0	0	2	2	1	1	1	8	4	2	2	2	2	2	1	2	2	2	2	3	0	0	1	8	1	1	2	3	3	4	3	4	2	5	3	4	3	2
19	1	1	0		1	1	4	1	1	1				2	2	3	1	1	8	4	4	2	2	2	2	1	3	2	2	3	2	0	0	1		1	3	3	4	3	3	3	3	4	4	3	3	3	2
18	1	1	0		1	1	3	1	2	1	2			1	1	1	1	1	8	3		1	2	2	2	1	1	2	1	3	3	0	0	1		1	4	4	4	4	4	4	4	4	4	4	4	5	5
18	1		1		1	1	3	0	-99	0	-99	0	0	1	1	1	1	1	8	2		2	2	2	2	1	2	3	4	2	3	0	0	1	8	1	3	3	3	3	3	4	3	4	4	4	4	3	3
[truncated: 81 more columns]
